# Supplementary material for: Validation of helical symmetry parameters in the EMDB
Source: Acta Crystallogr D Struct Biol. 2025 Sep 4;81(Pt 10):527–34. doi: 10.1107/S2059798325007260 (PMC12485488; doi:10.1107/S2059798325007260)
Supplement: Supplementary file 1 [file d-81-00527-sup1.xlsx]

## Sheet: Sheet1
emdb_id	group	resolution (Å)	rise_deposited (Å)	twist_deposited (°)	csym_deposited	rise_validated (Å)	twist_validated (°)	csym_validated	vector difference	axes order	cc_emdb	cc_validated	validated	cc_improvement	reason	reason 1	reason 2	HI3D_link
EMD-18271	amyloid	1.75	4.75	-1.31	C2	4.75	-1.31	C2	0		0.95695	0.95695	Yes	equal	deposited			https://helical-indexing-hi3d.streamlit.app/?emd_id=emd-18271&rise=4.75&twist=-1.31&csym=2&rise2=4.75&twist2=-1.31&csym2=2
EMD-14057	amyloid	1.86	2.368	179.597	C1	2.367	-179.6	C1	0.287864		0.13652	0.96621	Yes	improve	twist sign			https://helical-indexing-hi3d.streamlit.app/?emd_id=emd-14057&rise=2.367&twist=-179.6&csym=1&rise2=2.368&twist2=179.597&csym2=1
EMD-13223	amyloid	1.9	4.78	-0.36	C1	4.78	-0.36	C1	0		0.96122	0.96122	Yes	equal	deposited			https://helical-indexing-hi3d.streamlit.app/?emd_id=emd-13223&rise=4.78&twist=-0.36&csym=1&rise2=4.78&twist2=-0.36&csym2=1
EMD-18279	amyloid	1.91	4.74	-1.45	C1	4.74	-1.45	C1	0		0.96227	0.96227	Yes	equal	deposited			https://helical-indexing-hi3d.streamlit.app/?emd_id=emd-18279&rise=4.74&twist=-1.45&csym=1&rise2=4.74&twist2=-1.45&csym2=1
EMD-18250	amyloid	1.92	4.74	-1.08	C1	4.74	-1.08	C1	0		0.95787	0.95787	Yes	equal	deposited			https://helical-indexing-hi3d.streamlit.app/?emd_id=emd-18250&rise=4.74&twist=-1.08&csym=1&rise2=4.74&twist2=-1.08&csym2=1
EMD-14038	amyloid	1.92	4.75	-1.129	C3	4.75	-1.129	C3	0		0.94578	0.94578	Yes	equal	deposited			https://helical-indexing-hi3d.streamlit.app/?emd_id=emd-14038&rise=4.75&twist=-1.129&csym=3&rise2=4.75&twist2=-1.129&csym2=3
EMD-16999	amyloid	1.97	4.78	-2.12	C1	4.78	-2.12	C1	0		0.94334	0.94334	Yes	equal	deposited			https://helical-indexing-hi3d.streamlit.app/?emd_id=emd-16999&rise=4.78&twist=-2.12&csym=1&rise2=4.78&twist2=-2.12&csym2=1
EMD-16023	amyloid	1.99	4.74	-2.93	C2	4.74	-2.93	C2	0		0.95265	0.95265	Yes	equal	deposited			https://helical-indexing-hi3d.streamlit.app/?emd_id=emd-16023&rise=4.74&twist=-2.93&csym=2&rise2=4.74&twist2=-2.93&csym2=2
EMD-16188	amyloid	2	4.77	-1.33	C1	4.77	-1.33	C1	0		0.94695	0.94695	Yes	equal	deposited			https://helical-indexing-hi3d.streamlit.app/?emd_id=emd-16188&rise=4.77&twist=-1.33&csym=1&rise2=4.77&twist2=-1.33&csym2=1
EMD-17806	amyloid	2	2.3667	176.886	C1	2.3667	176.886	C1	0		0.96557	0.96557	Yes	equal	deposited			https://helical-indexing-hi3d.streamlit.app/?emd_id=emd-17806&rise=2.3667&twist=176.886&csym=1&rise2=2.3667&twist2=176.886&csym2=1
EMD-18070	amyloid	2.02	4.71	-1.11	C1	4.71	-1.11	C1	0		0.95897	0.95897	Yes	equal	deposited			https://helical-indexing-hi3d.streamlit.app/?emd_id=emd-18070&rise=4.71&twist=-1.11&csym=1&rise2=4.71&twist2=-1.11&csym2=1
EMD-14046	amyloid	2.07	2.378	179.402	C1	2.378	179.402	C1	0		0.95419	0.95419	Yes	equal	deposited			https://helical-indexing-hi3d.streamlit.app/?emd_id=emd-14046&rise=2.378&twist=179.402&csym=1&rise2=2.378&twist2=179.402&csym2=1
EMD-18258	amyloid	2.1	2.38	179.494	C1	2.38	179.494	C1	0		0.95705	0.95705	Yes	equal	deposited			https://helical-indexing-hi3d.streamlit.app/?emd_id=emd-18258&rise=2.38&twist=179.494&csym=1&rise2=2.38&twist2=179.494&csym2=1
EMD-17022	amyloid	2.14	4.78	-2.15	C1	4.82	-2.14	C1	0.0401236		0.84428	0.88955	Yes	improve	adjusted decimals			https://helical-indexing-hi3d.streamlit.app/?emd_id=emd-17022&rise=4.82&twist=-2.14&csym=1&rise2=4.78&twist2=-2.15&csym2=1
EMD-18281	amyloid	2.18	2.374	179.389	C1	2.374	179.389	C1	0		0.96484	0.96484	Yes	equal	deposited			https://helical-indexing-hi3d.streamlit.app/?emd_id=emd-18281&rise=2.374&twist=179.389&csym=1&rise2=2.374&twist2=179.389&csym2=1
EMD-18112	amyloid	2.2	4.74	-1.44	C2	4.74	-1.44	C2	0		0.96693	0.96693	Yes	equal	deposited			https://helical-indexing-hi3d.streamlit.app/?emd_id=emd-18112&rise=4.74&twist=-1.44&csym=2&rise2=4.74&twist2=-1.44&csym2=2
EMD-33719	amyloid	2.2	4.77	-1.76	C1	1.19	-90.44	C1	33.5664		0.80997	0.82192	Yes	improve	different	partial symmetry		https://helical-indexing-hi3d.streamlit.app/?emd_id=emd-33719&rise=1.19&twist=-90.44&csym=1&rise2=4.77&twist2=-1.76&csym2=1
EMD-15285	amyloid	2.2	4.76	0.86	C1	4.76	0.86	C1	0		0.95129	0.95129	Yes	equal	deposited			https://helical-indexing-hi3d.streamlit.app/?emd_id=emd-15285&rise=4.76&twist=0.86&csym=1&rise2=4.76&twist2=0.86&csym2=1
EMD-13224	amyloid	2.2	4.78	-0.39	C1	4.78	-0.39	C1	0		0.96287	0.96287	Yes	equal	deposited			https://helical-indexing-hi3d.streamlit.app/?emd_id=emd-13224&rise=4.78&twist=-0.39&csym=1&rise2=4.78&twist2=-0.39&csym2=1
EMD-15753	amyloid	2.2	2.41	178.82	C1	2.41	178.82	C1	0		0.93975	0.93975	Yes	equal	deposited			https://helical-indexing-hi3d.streamlit.app/?emd_id=emd-15753&rise=2.41&twist=178.82&csym=1&rise2=2.41&twist2=178.82&csym2=1
EMD-18109	amyloid	2.23	4.75	-1.22	C1	4.75	-1.22	C1	0		0.96321	0.96321	Yes	equal	deposited			https://helical-indexing-hi3d.streamlit.app/?emd_id=emd-18109&rise=4.75&twist=-1.22&csym=1&rise2=4.75&twist2=-1.22&csym2=1
EMD-18236	amyloid	2.27	4.81	-2.18	C1	4.81	-2.18	C1	0		0.82568	0.82568	Yes	equal	deposited			https://helical-indexing-hi3d.streamlit.app/?emd_id=emd-18236&rise=4.81&twist=-2.18&csym=1&rise2=4.81&twist2=-2.18&csym2=1
EMD-14039	amyloid	2.27	4.77	-1.07	C1	4.77	-1.07	C1	0		0.96142	0.96142	Yes	equal	deposited			https://helical-indexing-hi3d.streamlit.app/?emd_id=emd-14039&rise=4.77&twist=-1.07&csym=1&rise2=4.77&twist2=-1.07&csym2=1
EMD-15754	amyloid	2.3	2.41	179.11	C1	2.41	179.11	C1	0		0.95208	0.95208	Yes	equal	deposited			https://helical-indexing-hi3d.streamlit.app/?emd_id=emd-15754&rise=2.41&twist=179.11&csym=1&rise2=2.41&twist2=179.11&csym2=1
EMD-16189	amyloid	2.3	4.71	-1.11	C2	4.71	-1.11	C2	0		0.9647	0.9647	Yes	equal	deposited			https://helical-indexing-hi3d.streamlit.app/?emd_id=emd-16189&rise=4.71&twist=-1.11&csym=2&rise2=4.71&twist2=-1.11&csym2=2
EMD-16532	amyloid	2.3	2.38	179.35	C1	2.39	179.44	C1	0.0491905		0.83086	0.89567	Yes	improve	adjusted decimals			https://helical-indexing-hi3d.streamlit.app/?emd_id=emd-16532&rise=2.39&twist=179.44&csym=1&rise2=2.38&twist2=179.35&csym2=1
EMD-0527	amyloid	2.3	2.37	179.4	C1	2.37	179.4	C1	0		0.93362	0.93362	Yes	equal	deposited			https://helical-indexing-hi3d.streamlit.app/?emd_id=emd-0527&rise=2.37&twist=179.4&csym=1&rise2=2.37&twist2=179.4&csym2=1
EMD-17123	amyloid	2.3	4.75	-0.92	C1	4.75	-0.92	C1	0		0.94613	0.94613	Yes	equal	deposited			https://helical-indexing-hi3d.streamlit.app/?emd_id=emd-17123&rise=4.75&twist=-0.92&csym=1&rise2=4.75&twist2=-0.92&csym2=1
EMD-14055	amyloid	2.32	4.78	-1.01	C1	4.78	-1.01	C1	0		0.94509	0.94509	Yes	equal	deposited			https://helical-indexing-hi3d.streamlit.app/?emd_id=emd-14055&rise=4.78&twist=-1.01&csym=1&rise2=4.78&twist2=-1.01&csym2=1
EMD-34392	amyloid	2.35	2.407	179.539	C1	2.407	179.539	C1	0		0.94119	0.94119	Yes	equal	deposited			https://helical-indexing-hi3d.streamlit.app/?emd_id=emd-34392&rise=2.407&twist=179.539&csym=1&rise2=2.407&twist2=179.539&csym2=1
EMD-17737	amyloid	2.3673	4.81	-1.24	C1	4.81	-1.24	C1	0		0.83131	0.83131	Yes	equal	deposited			https://helical-indexing-hi3d.streamlit.app/?emd_id=emd-17737&rise=4.81&twist=-1.24&csym=1&rise2=4.81&twist2=-1.24&csym2=1
EMD-16628	amyloid	2.39	4.996	1.175	C1	4.996	1.175	C1	0		0.94966	0.94966	Yes	equal	deposited			https://helical-indexing-hi3d.streamlit.app/?emd_id=emd-16628&rise=4.996&twist=1.175&csym=1&rise2=4.996&twist2=1.175&csym2=1
EMD-18508	amyloid	2.4	4.87	-0.78	C2	4.876	0.788	C2	0.737574		0.20424	0.96492	Yes	improve	twist sign			https://helical-indexing-hi3d.streamlit.app/?emd_id=emd-18508&rise=4.876&twist=0.788&csym=2&rise2=4.87&twist2=-0.78&csym2=2
EMD-17105	amyloid	2.4	2.39	179.603	C1	2.4282398	179.603	C1	0.0382398				Excluded	equal	z-shifted			https://helical-indexing-hi3d.streamlit.app/?emd_id=emd-17105&rise=2.4282398&twist=179.603&csym=1&rise2=2.39&twist2=179.603&csym2=1
EMD-14030	amyloid	2.44	4.74	-1.49	C1	4.74	-1.49	C1	0		0.94322	0.94322	Yes	equal	deposited			https://helical-indexing-hi3d.streamlit.app/?emd_id=emd-14030&rise=4.74&twist=-1.49&csym=1&rise2=4.74&twist2=-1.49&csym2=1
EMD-13225	amyloid	2.5	2.39	179.82	C1	2.39	179.82	C1	0		0.9671	0.9671	Yes	equal	deposited			https://helical-indexing-hi3d.streamlit.app/?emd_id=emd-13225&rise=2.39&twist=179.82&csym=1&rise2=2.39&twist2=179.82&csym2=1
EMD-17122	amyloid	2.5	4.75	-0.84	C1	4.75	-0.84	C1	0		0.93976	0.93976	Yes	equal	deposited			https://helical-indexing-hi3d.streamlit.app/?emd_id=emd-17122&rise=4.75&twist=-0.84&csym=1&rise2=4.75&twist2=-0.84&csym2=1
EMD-20759	amyloid	2.5	4.85	178.92	C2	4.85	178.92	C2	0	z -> x	0.96888	0.96888	Yes	equal	deposited			https://helical-indexing-hi3d.streamlit.app/?emd_id=emd-20759&rise=4.85&twist=178.92&csym=2&rise2=4.85&twist2=178.92&csym2=2
EMD-33999	amyloid	2.5	4.82	179.43	C1	2.41	179.43	C1	2.41		0.90242	0.93086	Yes	improve	different			https://helical-indexing-hi3d.streamlit.app/?emd_id=emd-33999&rise=2.41&twist=179.43&csym=1&rise2=4.82&twist2=179.43&csym2=1
EMD-14738	amyloid	2.5	4.8	-4.8	C1	4.8	-4.8	C1	0		0.87185	0.87185	Yes	equal	deposited			https://helical-indexing-hi3d.streamlit.app/?emd_id=emd-14738&rise=4.8&twist=-4.8&csym=1&rise2=4.8&twist2=-4.8&csym2=1
EMD-16642	amyloid	2.5	4.996	1.229	C1	4.996	1.229	C1	0		0.94995	0.94995	Yes	equal	deposited			https://helical-indexing-hi3d.streamlit.app/?emd_id=emd-16642&rise=4.996&twist=1.229&csym=1&rise2=4.996&twist2=1.229&csym2=1
EMD-17121	amyloid	2.5	4.75	-1.48	C1	4.75	-1.48	C1	0		0.9446	0.9446	Yes	equal	deposited			https://helical-indexing-hi3d.streamlit.app/?emd_id=emd-17121&rise=4.75&twist=-1.48&csym=1&rise2=4.75&twist2=-1.48&csym2=1
EMD-13800	amyloid	2.5	2.4	178.4	C1	2.4	178.4	C1	0		0.91854	0.91854	Yes	equal	deposited			https://helical-indexing-hi3d.streamlit.app/?emd_id=emd-13800&rise=2.4&twist=178.4&csym=1&rise2=2.4&twist2=178.4&csym2=1
EMD-18227	amyloid	2.54	4.8	-2.15	C1	4.8	-2.15	C1	0		0.8655	0.8655	Yes	equal	deposited			https://helical-indexing-hi3d.streamlit.app/?emd_id=emd-18227&rise=4.8&twist=-2.15&csym=1&rise2=4.8&twist2=-2.15&csym2=1
EMD-18264	amyloid	2.54	4.74	-1.08	C1	4.74	-1.08	C1	0		0.96329	0.96329	Yes	equal	deposited			https://helical-indexing-hi3d.streamlit.app/?emd_id=emd-18264&rise=4.74&twist=-1.08&csym=1&rise2=4.74&twist2=-1.08&csym2=1
EMD-14771	amyloid	2.56	4.75	-1.63	C1	4.75	-1.63	C1	0		0.94875	0.94875	Yes	equal	deposited			https://helical-indexing-hi3d.streamlit.app/?emd_id=emd-14771&rise=4.75&twist=-1.63&csym=1&rise2=4.75&twist2=-1.63&csym2=1
EMD-18282	amyloid	2.56	4.76	-1.48	C1	4.76	-1.48	C1	0		0.95862	0.95862	Yes	equal	deposited			https://helical-indexing-hi3d.streamlit.app/?emd_id=emd-18282&rise=4.76&twist=-1.48&csym=1&rise2=4.76&twist2=-1.48&csym2=1
EMD-14053	amyloid	2.57	4.75	-1.25	C1	4.75	-1.25	C1	0		0.96176	0.96176	Yes	equal	deposited			https://helical-indexing-hi3d.streamlit.app/?emd_id=emd-14053&rise=4.75&twist=-1.25&csym=1&rise2=4.75&twist2=-1.25&csym2=1
EMD-17166	amyloid	2.59	4.763	-0.782	C2	4.763	-0.782	C2	0		0.83827	0.83827	Yes	equal	deposited			https://helical-indexing-hi3d.streamlit.app/?emd_id=emd-17166&rise=4.763&twist=-0.782&csym=2&rise2=4.763&twist2=-0.782&csym2=2
EMD-13708	amyloid	2.59	4.842	1.422	C1	4.842	1.422	C1	0		0.9484	0.9484	Yes	equal	deposited			https://helical-indexing-hi3d.streamlit.app/?emd_id=emd-13708&rise=4.842&twist=1.422&csym=1&rise2=4.842&twist2=1.422&csym2=1
EMD-41198	amyloid	2.59	2.39	179.02	C1	2.39	179.02	C1	0	z -> x	0.88326	0.88326	Yes	equal	deposited			https://helical-indexing-hi3d.streamlit.app/?emd_id=emd-41198&rise=2.39&twist=179.02&csym=1&rise2=2.39&twist2=179.02&csym2=1
EMD-14320	amyloid	2.59	4.77	-0.88	C1	4.77	-0.88	C1	0		0.96564	0.96564	Yes	equal	deposited			https://helical-indexing-hi3d.streamlit.app/?emd_id=emd-14320&rise=4.77&twist=-0.88&csym=1&rise2=4.77&twist2=-0.88&csym2=1
EMD-15043	amyloid	2.6	4.8	-0.54	C1	4.8	-0.54	C1	0		0.8022	0.8022	Yes	equal	deposited			https://helical-indexing-hi3d.streamlit.app/?emd_id=emd-15043&rise=4.8&twist=-0.54&csym=1&rise2=4.8&twist2=-0.54&csym2=1
EMD-16329	amyloid	2.6	2.37	179.43	C1	2.37	179.43	C1	0		0.9594	0.9594	Yes	equal	deposited			https://helical-indexing-hi3d.streamlit.app/?emd_id=emd-16329&rise=2.37&twist=179.43&csym=1&rise2=2.37&twist2=179.43&csym2=1
EMD-33965	amyloid	2.6	4.81	179.32	C1	4.81	179.32	C1	0		0.94534	0.94534	Yes	equal	deposited			https://helical-indexing-hi3d.streamlit.app/?emd_id=emd-33965&rise=4.81&twist=179.32&csym=1&rise2=4.81&twist2=179.32&csym2=1
EMD-10650	amyloid	2.6	4.72	-1.44	C1	4.72	-1.44	C1	0		0.96929	0.96929	Yes	equal	deposited			https://helical-indexing-hi3d.streamlit.app/?emd_id=emd-10650&rise=4.72&twist=-1.44&csym=1&rise2=4.72&twist2=-1.44&csym2=1
EMD-33335	amyloid	2.6	2.41	179.43	C1	2.41	179.43	C1	0		0.94511	0.94511	Yes	equal	deposited			https://helical-indexing-hi3d.streamlit.app/?emd_id=emd-33335&rise=2.41&twist=179.43&csym=1&rise2=2.41&twist2=179.43&csym2=1
EMD-21316	amyloid	2.6	4.75	-1.55	C3	4.75	-1.55	C3	0		0.9466	0.9466	Yes	equal	deposited			https://helical-indexing-hi3d.streamlit.app/?emd_id=emd-21316&rise=4.75&twist=-1.55&csym=3&rise2=4.75&twist2=-1.55&csym2=3
EMD-32615	amyloid	2.6	2.41	179.62	C1	2.41	179.62	C1	0		0.93775	0.93775	Yes	equal	deposited			https://helical-indexing-hi3d.streamlit.app/?emd_id=emd-32615&rise=2.41&twist=179.62&csym=1&rise2=2.41&twist2=179.62&csym2=1
EMD-16876	amyloid	2.6	4.86	-0.68	C1	4.86	-0.68	C1	0		0.95112	0.95112	Yes	equal	deposited			https://helical-indexing-hi3d.streamlit.app/?emd_id=emd-16876&rise=4.86&twist=-0.68&csym=1&rise2=4.86&twist2=-0.68&csym2=1
EMD-29348	amyloid	2.6	2.11	-54.79	C3	2.11	-54.79	C3	0		0.87658	0.87658	Yes	equal	deposited			https://helical-indexing-hi3d.streamlit.app/?emd_id=emd-29348&rise=2.11&twist=-54.79&csym=3&rise2=2.11&twist2=-54.79&csym2=3
EMD-17104	amyloid	2.6	2.38	179.71	C1	2.39904	179.71	C1	0.01904		0.67408	0.67555	No	improve	adjusted decimals			https://helical-indexing-hi3d.streamlit.app/?emd_id=emd-17104&rise=2.39904&twist=179.71&csym=1&rise2=2.38&twist2=179.71&csym2=1
EMD-17383	amyloid	2.61	4.89	-0.73	C1	4.89	-0.73	C1	0		0.96134	0.96134	Yes	equal	deposited			https://helical-indexing-hi3d.streamlit.app/?emd_id=emd-17383&rise=4.89&twist=-0.73&csym=1&rise2=4.89&twist2=-0.73&csym2=1
EMD-14029	amyloid	2.61	4.74	-1.37	C1	4.74	-1.37	C1	0		0.94873	0.94873	Yes	equal	deposited			https://helical-indexing-hi3d.streamlit.app/?emd_id=emd-14029&rise=4.74&twist=-1.37&csym=1&rise2=4.74&twist2=-1.37&csym2=1
EMD-34393	amyloid	2.62	2.404	179.548	C1	2.404	179.548	C1	0		0.94849	0.94849	Yes	equal	deposited			https://helical-indexing-hi3d.streamlit.app/?emd_id=emd-34393&rise=2.404&twist=179.548&csym=1&rise2=2.404&twist2=179.548&csym2=1
EMD-14174	amyloid	2.64	4.81	-0.42	C1	4.81	-0.42	C1	0		0.96743	0.96743	Yes	equal	deposited			https://helical-indexing-hi3d.streamlit.app/?emd_id=emd-14174&rise=4.81&twist=-0.42&csym=1&rise2=4.81&twist2=-0.42&csym2=1
EMD-18286	amyloid	2.65	2.376	179.43	C1	2.376	179.43	C1	0		0.95988	0.95988	Yes	equal	deposited			https://helical-indexing-hi3d.streamlit.app/?emd_id=emd-18286&rise=2.376&twist=179.43&csym=1&rise2=2.376&twist2=179.43&csym2=1
EMD-18280	amyloid	2.65	4.76	-1.2	C1	4.76	-1.2	C1	0		0.96605	0.96605	Yes	equal	deposited			https://helical-indexing-hi3d.streamlit.app/?emd_id=emd-18280&rise=4.76&twist=-1.2&csym=1&rise2=4.76&twist2=-1.2&csym2=1
EMD-14058	amyloid	2.65	4.7	-0.75	C3	4.7	0.75	C3	0.494916		0.39024	0.94065	Yes	improve	twist sign			https://helical-indexing-hi3d.streamlit.app/?emd_id=emd-14058&rise=4.7&twist=0.75&csym=3&rise2=4.7&twist2=-0.75&csym2=3
EMD-14047	amyloid	2.66	2.4	179.59	C1	2.4	179.59	C1	0		0.9667	0.9667	Yes	equal	deposited			https://helical-indexing-hi3d.streamlit.app/?emd_id=emd-14047&rise=2.4&twist=179.59&csym=1&rise2=2.4&twist2=179.59&csym2=1
EMD-16671	amyloid	2.67	4.71	-1.19	C1	4.69116	-1.1662	C1	0.0202664		0.7075	0.70888	No	improve	adjusted decimals			https://helical-indexing-hi3d.streamlit.app/?emd_id=emd-16671&rise=4.69116&twist=-1.1662&csym=1&rise2=4.71&twist2=-1.19&csym2=1
EMD-16643	amyloid	2.68	4.98	1.248	C1	4.98	1.248	C1	0		0.95481	0.95481	Yes	equal	deposited			https://helical-indexing-hi3d.streamlit.app/?emd_id=emd-16643&rise=4.98&twist=1.248&csym=1&rise2=4.98&twist2=1.248&csym2=1
EMD-18259	amyloid	2.68	4.75	-0.86	C1	4.75	-0.86	C1	0		0.78791	0.78791	Yes	equal	deposited			https://helical-indexing-hi3d.streamlit.app/?emd_id=emd-18259&rise=4.75&twist=-0.86&csym=1&rise2=4.75&twist2=-0.86&csym2=1
EMD-12550	amyloid	2.68	4.75	-1.08	C1	4.75	-1.08	C1	0		0.9713	0.9713	Yes	equal	deposited			https://helical-indexing-hi3d.streamlit.app/?emd_id=emd-12550&rise=4.75&twist=-1.08&csym=1&rise2=4.75&twist2=-1.08&csym2=1
EMD-15148	amyloid	2.68	4.68	-0.75	C3	4.68	-0.75	C3	0		0.95598	0.95598	Yes	equal	deposited			https://helical-indexing-hi3d.streamlit.app/?emd_id=emd-15148&rise=4.68&twist=-0.75&csym=3&rise2=4.68&twist2=-0.75&csym2=3
EMD-13089	amyloid	2.69	2.4	179.425	C1	2.4	179.425	C1	0		0.75617	0.75617	Yes	equal	deposited			https://helical-indexing-hi3d.streamlit.app/?emd_id=emd-13089&rise=2.4&twist=179.425&csym=1&rise2=2.4&twist2=179.425&csym2=1
EMD-26279	amyloid	2.7	4.8	-0.4	C1	4.8	-0.4	C1	0		0.94595	0.94595	Yes	equal	deposited			https://helical-indexing-hi3d.streamlit.app/?emd_id=emd-26279&rise=4.8&twist=-0.4&csym=1&rise2=4.8&twist2=-0.4&csym2=1
EMD-16883	amyloid	2.7	4.8	-1.05	C1	4.8	-1.05	C1	0		0.9506	0.9506	Yes	equal	deposited			https://helical-indexing-hi3d.streamlit.app/?emd_id=emd-16883&rise=4.8&twist=-1.05&csym=1&rise2=4.8&twist2=-1.05&csym2=1
EMD-16600	amyloid	2.7	4.76	-1.58	C1	4.76	-1.58	C1	0		0.95819	0.95819	Yes	equal	deposited			https://helical-indexing-hi3d.streamlit.app/?emd_id=emd-16600&rise=4.76&twist=-1.58&csym=1&rise2=4.76&twist2=-1.58&csym2=1
EMD-33236	amyloid	2.7	2.42	179.6	C1	2.42	179.6	C1	0		0.94981	0.94981	Yes	equal	deposited			https://helical-indexing-hi3d.streamlit.app/?emd_id=emd-33236&rise=2.42&twist=179.6&csym=1&rise2=2.42&twist2=179.6&csym2=1
EMD-32637	amyloid	2.7	2.375	179.51	C1	2.375	179.51	C1	0		0.79488	0.79488	Yes	equal	deposited			https://helical-indexing-hi3d.streamlit.app/?emd_id=emd-32637&rise=2.375&twist=179.51&csym=1&rise2=2.375&twist2=179.51&csym2=1
EMD-13218	amyloid	2.7	4.78	-0.86	C1	4.78	-0.86	C1	0		0.95083	0.95083	Yes	equal	deposited			https://helical-indexing-hi3d.streamlit.app/?emd_id=emd-13218&rise=4.78&twist=-0.86&csym=1&rise2=4.78&twist2=-0.86&csym2=1
EMD-18272	amyloid	2.7	4.77	-1.3	C1	4.77	-1.3	C1	0		0.96153	0.96153	Yes	equal	deposited			https://helical-indexing-hi3d.streamlit.app/?emd_id=emd-18272&rise=4.77&twist=-1.3&csym=1&rise2=4.77&twist2=-1.3&csym2=1
EMD-9232	amyloid	2.7	2.4	0.79	C1	2.387	-179.21	C1	41.5803		0.4252	0.74299	No	improve	different	wrong		https://helical-indexing-hi3d.streamlit.app/?emd_id=emd-9232&rise=2.387&twist=-179.21&csym=1&rise2=2.4&twist2=0.79&csym2=1
EMD-29458	amyloid	2.7	2.37	179.45	C1	2.375	179.432	C1	0.00862751		0.82041	0.82041	Yes	equal	deposited			https://helical-indexing-hi3d.streamlit.app/?emd_id=emd-29458&rise=2.375&twist=179.432&csym=1&rise2=2.37&twist2=179.45&csym2=1
EMD-18509	amyloid	2.7	2.44	-179.53	C1	2.44	-179.53	C1	0		0.9651	0.9651	Yes	equal	deposited			https://helical-indexing-hi3d.streamlit.app/?emd_id=emd-18509&rise=2.44&twist=-179.53&csym=1&rise2=2.44&twist2=-179.53&csym2=1
EMD-13989	amyloid	2.7	4.82	-0.64	C1	4.82	-0.64	C1	0		0.76186	0.76186	Yes	equal	deposited			https://helical-indexing-hi3d.streamlit.app/?emd_id=emd-13989&rise=4.82&twist=-0.64&csym=1&rise2=4.82&twist2=-0.64&csym2=1
EMD-0931	amyloid	2.702	2.403	179.449	C1	2.403	179.449	C1	0		0.94063	0.94063	Yes	equal	deposited			https://helical-indexing-hi3d.streamlit.app/?emd_id=emd-0931&rise=2.403&twist=179.449&csym=1&rise2=2.403&twist2=179.449&csym2=1
EMD-29682	amyloid	2.715	2.345	179.49	C1	2.345	179.49	C1	0		0.85455	0.85455	Yes	equal	deposited			https://helical-indexing-hi3d.streamlit.app/?emd_id=emd-29682&rise=2.345&twist=179.49&csym=1&rise2=2.345&twist2=179.49&csym2=1
EMD-17167	amyloid	2.73	2.372	179.526	C1	2.372	179.526	C1	0		0.83052	0.83052	Yes	equal	deposited			https://helical-indexing-hi3d.streamlit.app/?emd_id=emd-17167&rise=2.372&twist=179.526&csym=1&rise2=2.372&twist2=179.526&csym2=1
EMD-11162	amyloid	2.73	2.3719	178.93	C1	2.34	178.88	C1	0.0374563	z -> x	0.29561	0.30259	No	improve	adjusted decimals			https://helical-indexing-hi3d.streamlit.app/?emd_id=emd-11162&rise=2.34&twist=178.88&csym=1&rise2=2.3719&twist2=178.93&csym2=1
EMD-14316	amyloid	2.75	2.39	179.48	C1	2.39	179.48	C1	0		0.96049	0.96049	Yes	equal	deposited			https://helical-indexing-hi3d.streamlit.app/?emd_id=emd-14316&rise=2.39&twist=179.48&csym=1&rise2=2.39&twist2=179.48&csym2=1
EMD-18333	amyloid	2.75	4.77	-1.39	C2	4.77	-1.39	C2	0		0.77219	0.77219	Yes	equal	deposited			https://helical-indexing-hi3d.streamlit.app/?emd_id=emd-18333&rise=4.77&twist=-1.39&csym=2&rise2=4.77&twist2=-1.39&csym2=2
EMD-14189	amyloid	2.76	4.79	-0.69	C1	4.79	-0.69	C1	0		0.94383	0.94383	Yes	equal	deposited			https://helical-indexing-hi3d.streamlit.app/?emd_id=emd-14189&rise=4.79&twist=-0.69&csym=1&rise2=4.79&twist2=-0.69&csym2=1
EMD-28741	amyloid	2.76	2.48	179.36	C1	2.48	179.36	C1	0		0.89904	0.89904	Yes	equal	deposited			https://helical-indexing-hi3d.streamlit.app/?emd_id=emd-28741&rise=2.48&twist=179.36&csym=1&rise2=2.48&twist2=179.36&csym2=1
EMD-18285	amyloid	2.76	1.58	119.496	C1	1.58	119.496	C1	0		0.96652	0.96652	Yes	equal	deposited			https://helical-indexing-hi3d.streamlit.app/?emd_id=emd-18285&rise=1.58&twist=119.496&csym=1&rise2=1.58&twist2=119.496&csym2=1
EMD-12549	amyloid	2.76	2.37	179.44	C1	2.37	179.44	C1	0		0.96219	0.96219	Yes	equal	deposited			https://helical-indexing-hi3d.streamlit.app/?emd_id=emd-12549&rise=2.37&twist=179.44&csym=1&rise2=2.37&twist2=179.44&csym2=1
EMD-13851	amyloid	2.76	4.65	-3.09	C1	4.65	-3.09	C1	0		0.86806	0.86806	Yes	equal	deposited			https://helical-indexing-hi3d.streamlit.app/?emd_id=emd-13851&rise=4.65&twist=-3.09&csym=1&rise2=4.65&twist2=-3.09&csym2=1
EMD-15388	amyloid	2.76	4.72	-0.95	C1	4.72	-0.95	C1	0		0.95172	0.95172	Yes	equal	deposited			https://helical-indexing-hi3d.streamlit.app/?emd_id=emd-15388&rise=4.72&twist=-0.95&csym=1&rise2=4.72&twist2=-0.95&csym2=1
EMD-21501	amyloid	2.77	2.45	179.66	C1	2.45	179.66	C1	0		0.899	0.899	Yes	equal	deposited			https://helical-indexing-hi3d.streamlit.app/?emd_id=emd-21501&rise=2.45&twist=179.66&csym=1&rise2=2.45&twist2=179.66&csym2=1
EMD-15361	amyloid	2.78	4.817	-1.23789	C1	4.716	-1.244	C1	0.10101		0.69731	0.70341	No	improve	adjusted decimals			https://helical-indexing-hi3d.streamlit.app/?emd_id=emd-15361&rise=4.716&twist=-1.244&csym=1&rise2=4.817&twist2=-1.23789&csym2=1
EMD-13853	amyloid	2.79	4.67	-3.29	C1	4.67	-3.29	C1	0		0.95012	0.95012	Yes	equal	deposited			https://helical-indexing-hi3d.streamlit.app/?emd_id=emd-13853&rise=4.67&twist=-3.29&csym=1&rise2=4.67&twist2=-3.29&csym2=1
EMD-16881	amyloid	2.8	4.8	-1.45	C1	4.8	-1.45	C1	0		0.94143	0.94143	Yes	equal	deposited			https://helical-indexing-hi3d.streamlit.app/?emd_id=emd-16881&rise=4.8&twist=-1.45&csym=1&rise2=4.8&twist2=-1.45&csym2=1
EMD-16022	amyloid	2.8	4.8	-2.92	C2	4.8	-2.92	C2	0		0.95831	0.95831	Yes	equal	deposited			https://helical-indexing-hi3d.streamlit.app/?emd_id=emd-16022&rise=4.8&twist=-2.92&csym=2&rise2=4.8&twist2=-2.92&csym2=2
EMD-31702	amyloid	2.8	2.44	179.44	C1	2.44	179.44	C1	0		0.88296	0.88296	Yes	equal	deposited			https://helical-indexing-hi3d.streamlit.app/?emd_id=emd-31702&rise=2.44&twist=179.44&csym=1&rise2=2.44&twist2=179.44&csym2=1
EMD-20183	amyloid	2.8	2.4	179.643	C1	2.4	179.643	C1	0		0.78827	0.78827	Yes	equal	deposited			https://helical-indexing-hi3d.streamlit.app/?emd_id=emd-20183&rise=2.4&twist=179.643&csym=1&rise2=2.4&twist2=179.643&csym2=1
EMD-16603	amyloid	2.8	2.38	-179.56	C1	2.384	179.554	C1	0.338303		0.21568	0.95697	Yes	improve	twist sign			https://helical-indexing-hi3d.streamlit.app/?emd_id=emd-16603&rise=2.384&twist=179.554&csym=1&rise2=2.38&twist2=-179.56&csym2=1
EMD-33890	amyloid	2.8	2.424	179.604	C1	2.424	179.604	C1	0		0.93886	0.93886	Yes	equal	deposited			https://helical-indexing-hi3d.streamlit.app/?emd_id=emd-33890&rise=2.424&twist=179.604&csym=1&rise2=2.424&twist2=179.604&csym2=1
EMD-33884	amyloid	2.8	2.412	179.634	C1	2.412	179.634	C1	0		0.93886	0.93886	Yes	equal	deposited			https://helical-indexing-hi3d.streamlit.app/?emd_id=emd-33884&rise=2.412&twist=179.634&csym=1&rise2=2.412&twist2=179.634&csym2=1
EMD-33967	amyloid	2.8	2.41	179.6	C1	2.41	179.6	C1	0		0.94847	0.94847	Yes	equal	deposited			https://helical-indexing-hi3d.streamlit.app/?emd_id=emd-33967&rise=2.41&twist=179.6&csym=1&rise2=2.41&twist2=179.6&csym2=1
EMD-33968	amyloid	2.8	2.41	179.6	C1	2.41	179.6	C1	0		0.91909	0.91909	Yes	equal	deposited			https://helical-indexing-hi3d.streamlit.app/?emd_id=emd-33968&rise=2.41&twist=179.6&csym=1&rise2=2.41&twist2=179.6&csym2=1
EMD-15224	amyloid	2.8	4.85	-0.73	C2	4.85	-0.73	C2	0		0.97026	0.97026	Yes	equal	deposited			https://helical-indexing-hi3d.streamlit.app/?emd_id=emd-15224&rise=4.85&twist=-0.73&csym=2&rise2=4.85&twist2=-0.73&csym2=2
EMD-13809	amyloid	2.8	4.9	-2.9	C2	4.85	-2.85	C2	0.0538465		0.90656	0.93077	Yes	improve	adjusted decimals			https://helical-indexing-hi3d.streamlit.app/?emd_id=emd-13809&rise=4.85&twist=-2.85&csym=2&rise2=4.9&twist2=-2.9&csym2=2
EMD-14045	amyloid	2.8	4.77	-1.29	C1	4.77	-1.29	C1	0		0.95934	0.95934	Yes	equal	deposited			https://helical-indexing-hi3d.streamlit.app/?emd_id=emd-14045&rise=4.77&twist=-1.29&csym=1&rise2=4.77&twist2=-1.29&csym2=1
EMD-30235	amyloid	2.8	2.371	179.054	C1	2.371	179.054	C1	0		0.86521	0.86521	Yes	equal	deposited			https://helical-indexing-hi3d.streamlit.app/?emd_id=emd-30235&rise=2.371&twist=179.054&csym=1&rise2=2.371&twist2=179.054&csym2=1
EMD-14024	amyloid	2.81	2.43	179.44	C1	2.43	179.44	C1	0		0.93378	0.93378	Yes	equal	deposited			https://helical-indexing-hi3d.streamlit.app/?emd_id=emd-14024&rise=2.43&twist=179.44&csym=1&rise2=2.43&twist2=179.44&csym2=1
EMD-18219	amyloid	2.82	4.74	-1.06	C1	4.74	-1.06	C1	0		0.94807	0.94807	Yes	equal	deposited			https://helical-indexing-hi3d.streamlit.app/?emd_id=emd-18219&rise=4.74&twist=-1.06&csym=1&rise2=4.74&twist2=-1.06&csym2=1
EMD-28740	amyloid	2.83	2.46	-179.09	C1	2.46984	-179.09	C1	0.00984		0.73377	0.73718	No	improve	adjusted decimals			https://helical-indexing-hi3d.streamlit.app/?emd_id=emd-28740&rise=2.46984&twist=-179.09&csym=1&rise2=2.46&twist2=-179.09&csym2=1
EMD-14040	amyloid	2.83	4.8	-1.69	C1	4.8	-1.69	C1	0		0.96271	0.96271	Yes	equal	deposited			https://helical-indexing-hi3d.streamlit.app/?emd_id=emd-14040&rise=4.8&twist=-1.69&csym=1&rise2=4.8&twist2=-1.69&csym2=1
EMD-41195	amyloid	2.84	4.93	-3.07	C1	4.93	-3.07	C1	0	z -> x	0.81933	0.81933	Yes	equal	deposited			https://helical-indexing-hi3d.streamlit.app/?emd_id=emd-41195&rise=4.93&twist=-3.07&csym=1&rise2=4.93&twist2=-3.07&csym2=1
EMD-18263	amyloid	2.85	4.73	-1.09	C1	4.73	-1.09	C1	0		0.95884	0.95884	Yes	equal	deposited			https://helical-indexing-hi3d.streamlit.app/?emd_id=emd-18263&rise=4.73&twist=-1.09&csym=1&rise2=4.73&twist2=-1.09&csym2=1
EMD-24514	amyloid	2.86	4.71	-2.41	C2	4.71	-2.41	C2	0		0.82975	0.82975	Yes	equal	deposited			https://helical-indexing-hi3d.streamlit.app/?emd_id=emd-24514&rise=4.71&twist=-2.41&csym=2&rise2=4.71&twist2=-2.41&csym2=2
EMD-16930	amyloid	2.86	4.8	-2.61	C2	4.8	-2.61	C2	0		0.76145	0.76145	Yes	equal	deposited			https://helical-indexing-hi3d.streamlit.app/?emd_id=emd-16930&rise=4.8&twist=-2.61&csym=2&rise2=4.8&twist2=-2.61&csym2=2
EMD-29036	amyloid	2.87	2.44	-178.83	C1	2.44	-178.83	C1	0		0.80018	0.80018	Yes	equal	deposited			https://helical-indexing-hi3d.streamlit.app/?emd_id=emd-29036&rise=2.44&twist=-178.83&csym=1&rise2=2.44&twist2=-178.83&csym2=1
EMD-18265	amyloid	2.88	4.71	-1.12	C1	4.71	-1.12	C1	0		0.96586	0.96586	Yes	equal	deposited			https://helical-indexing-hi3d.streamlit.app/?emd_id=emd-18265&rise=4.71&twist=-1.12&csym=1&rise2=4.71&twist2=-1.12&csym2=1
EMD-18111	amyloid	2.88	4.75	-1.29	C1	4.75	-1.29	C1	0		0.96741	0.96741	Yes	equal	deposited			https://helical-indexing-hi3d.streamlit.app/?emd_id=emd-18111&rise=4.75&twist=-1.29&csym=1&rise2=4.75&twist2=-1.29&csym2=1
EMD-27089	amyloid	2.9	2.4	179.62	C1	2.4	179.62	C1	0		0.78506	0.78506	Yes	equal	deposited			https://helical-indexing-hi3d.streamlit.app/?emd_id=emd-27089&rise=2.4&twist=179.62&csym=1&rise2=2.4&twist2=179.62&csym2=1
EMD-33966	amyloid	2.9	4.83	179.19	C1	4.83	179.19	C1	0		0.93847	0.93847	Yes	equal	deposited			https://helical-indexing-hi3d.streamlit.app/?emd_id=emd-33966&rise=4.83&twist=179.19&csym=1&rise2=4.83&twist2=179.19&csym2=1
EMD-33969	amyloid	2.9	2.4	179.6	C1	2.4	179.6	C1	0		0.95742	0.95742	Yes	equal	deposited			https://helical-indexing-hi3d.streamlit.app/?emd_id=emd-33969&rise=2.4&twist=179.6&csym=1&rise2=2.4&twist2=179.6&csym2=1
EMD-13221	amyloid	2.9	4.75	-0.73	C1	4.75	-0.73	C1	0		0.95688	0.95688	Yes	equal	deposited			https://helical-indexing-hi3d.streamlit.app/?emd_id=emd-13221&rise=4.75&twist=-0.73&csym=1&rise2=4.75&twist2=-0.73&csym2=1
EMD-15756	amyloid	2.9	2.41	178.88	C1	2.41	178.88	C1	0		0.94756	0.94756	Yes	equal	deposited			https://helical-indexing-hi3d.streamlit.app/?emd_id=emd-15756&rise=2.41&twist=178.88&csym=1&rise2=2.41&twist2=178.88&csym2=1
EMD-26276	amyloid	2.9	4.8	-0.4	C1	4.8	-0.4	C1	0		0.95701	0.95701	Yes	equal	deposited			https://helical-indexing-hi3d.streamlit.app/?emd_id=emd-26276&rise=4.8&twist=-0.4&csym=1&rise2=4.8&twist2=-0.4&csym2=1
EMD-24953	amyloid	2.9	4.91	-0.42	C1	4.91	-0.42	C1	0		0.99184	0.99184	Yes	equal	deposited			https://helical-indexing-hi3d.streamlit.app/?emd_id=emd-24953&rise=4.91&twist=-0.42&csym=1&rise2=4.91&twist2=-0.42&csym2=1
EMD-16886	amyloid	2.9	4.8	-1.08	C1	4.8	-1.08	C1	0		0.9503	0.9503	Yes	equal	deposited			https://helical-indexing-hi3d.streamlit.app/?emd_id=emd-16886&rise=4.8&twist=-1.08&csym=1&rise2=4.8&twist2=-1.08&csym2=1
EMD-32092	amyloid	2.9	5	-1.44	C1	5	-1.44	C1	0		0.91893	0.91893	Yes	equal	deposited			https://helical-indexing-hi3d.streamlit.app/?emd_id=emd-32092&rise=5&twist=-1.44&csym=1&rise2=5.0&twist2=-1.44&csym2=1
EMD-15770	amyloid	2.9	2.4	178.4	C1	2.4	178.4	C1	0		0.9263	0.9263	Yes	equal	deposited			https://helical-indexing-hi3d.streamlit.app/?emd_id=emd-15770&rise=2.4&twist=178.4&csym=1&rise2=2.4&twist2=178.4&csym2=1
EMD-18253	amyloid	2.93	4.77	-1.07	C1	4.77	-1.07	C1	0		0.95146	0.95146	Yes	equal	deposited			https://helical-indexing-hi3d.streamlit.app/?emd_id=emd-18253&rise=4.77&twist=-1.07&csym=1&rise2=4.77&twist2=-1.07&csym2=1
EMD-15372	amyloid	2.95	4.69	-0.72	C2	4.69	-0.72	C2	0		0.95354	0.95354	Yes	equal	deposited			https://helical-indexing-hi3d.streamlit.app/?emd_id=emd-15372&rise=4.69&twist=-0.72&csym=2&rise2=4.69&twist2=-0.72&csym2=2
EMD-14061	amyloid	2.95	4.78	-1.62	C1	4.75	-1.59	C1	0.0330282		0.80202	0.96202	Yes	improve	adjusted decimals			https://helical-indexing-hi3d.streamlit.app/?emd_id=emd-14061&rise=4.75&twist=-1.59&csym=1&rise2=4.78&twist2=-1.62&csym2=1
EMD-11163	amyloid	2.95	4.74874	-1.6	C2	4.71075	-1.568	C2	0.0415135	z -> x	0.31918	0.32007	No	improve	adjusted decimals			https://helical-indexing-hi3d.streamlit.app/?emd_id=emd-11163&rise=4.71075&twist=-1.568&csym=2&rise2=4.74874&twist2=-1.6&csym2=2
EMD-18255	amyloid	2.95	2.394	179.86	C1	2.394	179.86	C1	0		0.96111	0.96111	Yes	equal	deposited			https://helical-indexing-hi3d.streamlit.app/?emd_id=emd-18255&rise=2.394&twist=179.86&csym=1&rise2=2.394&twist2=179.86&csym2=1
EMD-32227	amyloid	2.95	4.82	-1.187	C1	4.82	-1.187	C1	0		0.86671	0.86671	Yes	equal	deposited			https://helical-indexing-hi3d.streamlit.app/?emd_id=emd-32227&rise=4.82&twist=-1.187&csym=1&rise2=4.82&twist2=-1.187&csym2=1
EMD-18249	amyloid	2.95	4.77	-0.82	C1	2.39	179.6	C1	67.9721		0.9627	0.9628	Yes	improve	different	partial symmetry		https://helical-indexing-hi3d.streamlit.app/?emd_id=emd-18249&rise=2.39&twist=179.6&csym=1&rise2=4.77&twist2=-0.82&csym2=1
EMD-18283	amyloid	2.96	4.74	-1.32	C1	4.74	-1.32	C1	0		0.96764	0.96764	Yes	equal	deposited			https://helical-indexing-hi3d.streamlit.app/?emd_id=emd-18283&rise=4.74&twist=-1.32&csym=1&rise2=4.74&twist2=-1.32&csym2=1
EMD-17168	amyloid	2.97	2.38	-178.82	C1	2.38	-178.82	C1	0		0.75581	0.75581	Yes	equal	deposited			https://helical-indexing-hi3d.streamlit.app/?emd_id=emd-17168&rise=2.38&twist=-178.82&csym=1&rise2=2.38&twist2=-178.82&csym2=1
EMD-18278	amyloid	2.97	4.74	-1.65	C1	4.74	-1.65	C1	0		0.96314	0.96314	Yes	equal	deposited			https://helical-indexing-hi3d.streamlit.app/?emd_id=emd-18278&rise=4.74&twist=-1.65&csym=1&rise2=4.74&twist2=-1.65&csym2=1
EMD-10150	amyloid	2.97	4.825	-1.19	C1	4.825	-1.19	C1	0	z -> x	0.81327	0.81327	Yes	equal	deposited			https://helical-indexing-hi3d.streamlit.app/?emd_id=emd-10150&rise=4.825&twist=-1.19&csym=1&rise2=4.825&twist2=-1.19&csym2=1
EMD-15371	amyloid	2.98	2.37	179.49	C1	2.33	179.43	C1	0.0511583		0.71334	0.86302	Yes	improve	adjusted decimals			https://helical-indexing-hi3d.streamlit.app/?emd_id=emd-15371&rise=2.33&twist=179.43&csym=1&rise2=2.37&twist2=179.49&csym2=1
EMD-10307	amyloid	2.98	4.8	0.8	C2	4.8	-0.8	C2	1.24932		0.67556	0.783707	Yes	improve	twist sign			https://helical-indexing-hi3d.streamlit.app/?emd_id=emd-10307&rise=4.8&twist=-0.8&csym=2&rise2=4.8&twist2=0.8&csym2=2
EMD-18270	amyloid	2.99	4.77	-1.14	C2	4.77	-1.14	C2	0		0.96503	0.96503	Yes	equal	deposited			https://helical-indexing-hi3d.streamlit.app/?emd_id=emd-18270&rise=4.77&twist=-1.14&csym=2&rise2=4.77&twist2=-1.14&csym2=2
EMD-14025	amyloid	2.99	4.9	-0.978	C2	4.9	-0.978	C2	0		0.94434	0.94434	Yes	equal	deposited			https://helical-indexing-hi3d.streamlit.app/?emd_id=emd-14025&rise=4.9&twist=-0.978&csym=2&rise2=4.9&twist2=-0.978&csym2=2
EMD-27091	amyloid	3	4.84	-0.79	C1	4.816	-0.841	C1	0.0332803		0.79076	0.79191	Yes	improve	adjusted decimals			https://helical-indexing-hi3d.streamlit.app/?emd_id=emd-27091&rise=4.816&twist=-0.841&csym=1&rise2=4.84&twist2=-0.79&csym2=1
EMD-27084	amyloid	3	4.8	-0.8	C1	4.8	-0.8	C1	0		0.82304	0.82304	Yes	equal	deposited			https://helical-indexing-hi3d.streamlit.app/?emd_id=emd-27084&rise=4.8&twist=-0.8&csym=1&rise2=4.8&twist2=-0.8&csym2=1
EMD-14167	amyloid	3	4.86	-1.14	C3	4.86	-1.14	C3	0		0.94753	0.94753	Yes	equal	deposited			https://helical-indexing-hi3d.streamlit.app/?emd_id=emd-14167&rise=4.86&twist=-1.14&csym=3&rise2=4.86&twist2=-1.14&csym2=3
EMD-27090	amyloid	3	4.84	-0.79	C1	2.39	179.54	C1	45.4567		0.79848	0.79848	Yes	equal	different	partial symmetry		https://helical-indexing-hi3d.streamlit.app/?emd_id=emd-27090&rise=2.39&twist=179.54&csym=1&rise2=4.84&twist2=-0.79&csym2=1
EMD-16018	amyloid	3	2.418	179.352	C1	2.418	179.352	C1	0		0.95593	0.95593	Yes	equal	deposited			https://helical-indexing-hi3d.streamlit.app/?emd_id=emd-16018&rise=2.418&twist=179.352&csym=1&rise2=2.418&twist2=179.352&csym2=1
EMD-27087	amyloid	3	4.8	-0.75	C1	4.8	-0.75	C1	0		0.79318	0.79318	Yes	equal	deposited			https://helical-indexing-hi3d.streamlit.app/?emd_id=emd-27087&rise=4.8&twist=-0.75&csym=1&rise2=4.8&twist2=-0.75&csym2=1
EMD-12551	amyloid	3	2.37	179.45	C1	2.37	179.45	C1	0		0.94828	0.94828	Yes	equal	deposited			https://helical-indexing-hi3d.streamlit.app/?emd_id=emd-12551&rise=2.37&twist=179.45&csym=1&rise2=2.37&twist2=179.45&csym2=1
EMD-26278	amyloid	3	4.8	-0.67	C1	4.707292259	-0.721374	C1	0.0935629		0.34446	0.81495	Yes	improve	adjusted decimals			https://helical-indexing-hi3d.streamlit.app/?emd_id=emd-26278&rise=4.707292259&twist=-0.721373511&csym=1&rise2=4.8&twist2=-0.67&csym2=1
EMD-33332	amyloid	3	2.42	179.34	C1	2.39	179.33	C1	0.0303832		0.83542	0.84416	Yes	improve	adjusted decimals			https://helical-indexing-hi3d.streamlit.app/?emd_id=emd-33332&rise=2.39&twist=179.33&csym=1&rise2=2.42&twist2=179.34&csym2=1
EMD-26273	amyloid	3	4.8	-0.4	C1	4.8	-0.4	C1	0		0.96019	0.96019	Yes	equal	deposited			https://helical-indexing-hi3d.streamlit.app/?emd_id=emd-26273&rise=4.8&twist=-0.4&csym=1&rise2=4.8&twist2=-0.4&csym2=1
EMD-33333	amyloid	3	2.41	179.42	C1	2.41	179.42	C1	0		0.94227	0.94227	Yes	equal	deposited			https://helical-indexing-hi3d.streamlit.app/?emd_id=emd-33333&rise=2.41&twist=179.42&csym=1&rise2=2.41&twist2=179.42&csym2=1
EMD-31703	amyloid	3	2.41	179.46	C1	2.41	179.46	C1	0		0.89188	0.89188	Yes	equal	deposited			https://helical-indexing-hi3d.streamlit.app/?emd_id=emd-31703&rise=2.41&twist=179.46&csym=1&rise2=2.41&twist2=179.46&csym2=1
EMD-23871	amyloid	3	4.77	-1.2	C1	4.77	-1.2	C1	0		0.9594	0.9594	Yes	equal	deposited			https://helical-indexing-hi3d.streamlit.app/?emd_id=emd-23871&rise=4.77&twist=-1.2&csym=1&rise2=4.77&twist2=-1.2&csym2=1
EMD-15222	amyloid	3	4.85	-0.82	C1	4.85	-0.82	C1	0		0.96891	0.96891	Yes	equal	deposited			https://helical-indexing-hi3d.streamlit.app/?emd_id=emd-15222&rise=4.85&twist=-0.82&csym=1&rise2=4.85&twist2=-0.82&csym2=1
EMD-15225	amyloid	3	4.8	-0.99	C1	4.8	-0.99	C1	0		0.95767	0.95767	Yes	equal	deposited			https://helical-indexing-hi3d.streamlit.app/?emd_id=emd-15225&rise=4.8&twist=-0.99&csym=1&rise2=4.8&twist2=-0.99&csym2=1
EMD-13219	amyloid	3	4.78	-0.75	C1	4.78	-0.75	C1	0		0.94803	0.94803	Yes	equal	deposited			https://helical-indexing-hi3d.streamlit.app/?emd_id=emd-13219&rise=4.78&twist=-0.75&csym=1&rise2=4.78&twist2=-0.75&csym2=1
EMD-33334	amyloid	3	2.42	179.34	C1	2.42	179.34	C1	0		0.95851	0.95851	Yes	equal	deposited			https://helical-indexing-hi3d.streamlit.app/?emd_id=emd-33334&rise=2.42&twist=179.34&csym=1&rise2=2.42&twist2=179.34&csym2=1
EMD-33055	amyloid	3	4.83	-0.45	C1	4.83	-0.45	C1	0		0.90774	0.90774	Yes	equal	deposited			https://helical-indexing-hi3d.streamlit.app/?emd_id=emd-33055&rise=4.83&twist=-0.45&csym=1&rise2=4.83&twist2=-0.45&csym2=1
EMD-16953	amyloid	3	2.41	179.56	C1	2.41	179.56	C1	0		0.95367	0.95367	Yes	equal	deposited			https://helical-indexing-hi3d.streamlit.app/?emd_id=emd-16953&rise=2.41&twist=179.56&csym=1&rise2=2.41&twist2=179.56&csym2=1
EMD-40061	amyloid	3	4.95	-3.8	C2	4.95	-3.8	C2	0		0.9879	0.9879	Yes	equal	deposited			https://helical-indexing-hi3d.streamlit.app/?emd_id=emd-40061&rise=4.95&twist=-3.8&csym=2&rise2=4.95&twist2=-3.8&csym2=2
EMD-18233	amyloid	3	4.76	-0.99	C1	4.76	-1.01	C1	0.0183097		0.94421	0.96632	Yes	improve	adjusted decimals			https://helical-indexing-hi3d.streamlit.app/?emd_id=emd-18233&rise=4.76&twist=-1.01&csym=1&rise2=4.76&twist2=-0.99&csym2=1
EMD-15696	amyloid	3	2.39	177.92	C1	2.39	177.92	C1	0		0.95218	0.95218	Yes	equal	deposited			https://helical-indexing-hi3d.streamlit.app/?emd_id=emd-15696&rise=2.39&twist=177.92&csym=1&rise2=2.39&twist2=177.92&csym2=1
EMD-33970	amyloid	3	2.41	179.62	C1	2.41	179.62	C1	0		0.9532	0.9532	Yes	equal	deposited			https://helical-indexing-hi3d.streamlit.app/?emd_id=emd-33970&rise=2.41&twist=179.62&csym=1&rise2=2.41&twist2=179.62&csym2=1
EMD-16942	amyloid	3	4.77	-3.23	C2	4.77	-3.23	C2	0		0.95651	0.95651	Yes	equal	deposited			https://helical-indexing-hi3d.streamlit.app/?emd_id=emd-16942&rise=4.77&twist=-3.23&csym=2&rise2=4.77&twist2=-3.23&csym2=2
EMD-10514	amyloid	3	4.786	-0.61	C2	4.786	-0.61	C2	0		0.95884	0.95884	Yes	equal	deposited			https://helical-indexing-hi3d.streamlit.app/?emd_id=emd-10514&rise=4.786&twist=-0.61&csym=2&rise2=4.786&twist2=-0.61&csym2=2
EMD-20185	amyloid	3	2.4	179.473	C1	2.4	179.473	C1	0		0.8635	0.8635	Yes	equal	deposited			https://helical-indexing-hi3d.streamlit.app/?emd_id=emd-20185&rise=2.4&twist=179.473&csym=1&rise2=2.4&twist2=179.473&csym2=1
EMD-30931	amyloid	3.02	2.43	-179.37	C1	2.43	-179.37	C1	0		0.87513	0.87513	Yes	equal	deposited			https://helical-indexing-hi3d.streamlit.app/?emd_id=emd-30931&rise=2.43&twist=-179.37&csym=1&rise2=2.43&twist2=-179.37&csym2=1
EMD-13124	amyloid	3.02	2.37	179.66	C1	2.37	179.66	C1	0		0.93527	0.93527	Yes	equal	deposited			https://helical-indexing-hi3d.streamlit.app/?emd_id=emd-13124&rise=2.37&twist=179.66&csym=1&rise2=2.37&twist2=179.66&csym2=1
EMD-14028	amyloid	3.03	4.77	-1.25	C1	4.77	-1.25	C1	0		0.92652	0.92652	Yes	equal	deposited			https://helical-indexing-hi3d.streamlit.app/?emd_id=emd-14028&rise=4.77&twist=-1.25&csym=1&rise2=4.77&twist2=-1.25&csym2=1
EMD-18273	amyloid	3.04	4.76	-1.24	C1	4.76	-1.24	C1	0		0.96271	0.96271	Yes	equal	deposited			https://helical-indexing-hi3d.streamlit.app/?emd_id=emd-18273&rise=4.76&twist=-1.24&csym=1&rise2=4.76&twist2=-1.24&csym2=1
EMD-18254	amyloid	3.04	4.77	-1.05	C1	4.77	-1.05	C1	0		0.96773	0.96773	Yes	equal	deposited			https://helical-indexing-hi3d.streamlit.app/?emd_id=emd-18254&rise=4.77&twist=-1.05&csym=1&rise2=4.77&twist2=-1.05&csym2=1
EMD-18251	amyloid	3.04	4.77	-1.07	C1	4.77	-1.07	C1	0		0.96262	0.96262	Yes	equal	deposited			https://helical-indexing-hi3d.streamlit.app/?emd_id=emd-18251&rise=4.77&twist=-1.07&csym=1&rise2=4.77&twist2=-1.07&csym2=1
EMD-15369	amyloid	3.05	4.69	-0.82	C1	4.69	-0.82	C1	0		0.9536	0.9536	Yes	equal	deposited			https://helical-indexing-hi3d.streamlit.app/?emd_id=emd-15369&rise=4.69&twist=-0.82&csym=1&rise2=4.69&twist2=-0.82&csym2=1
EMD-18268	amyloid	3.05	4.71	-0.98	C1	4.71	-0.98	C1	0		0.96081	0.96081	Yes	equal	deposited			https://helical-indexing-hi3d.streamlit.app/?emd_id=emd-18268&rise=4.71&twist=-0.98&csym=1&rise2=4.71&twist2=-0.98&csym2=1
EMD-30887	amyloid	3.07	2.40873	179.657	C1	2.40873	179.657	C1	0		0.88744	0.88744	Yes	equal	deposited			https://helical-indexing-hi3d.streamlit.app/?emd_id=emd-30887&rise=2.40873&twist=179.657&csym=1&rise2=2.40873&twist2=179.657&csym2=1
EMD-23890	amyloid	3.07	4.79	-1.07	C1	4.79	-1.07	C1	0		0.96151	0.96151	Yes	equal	deposited			https://helical-indexing-hi3d.streamlit.app/?emd_id=emd-23890&rise=4.79&twist=-1.07&csym=1&rise2=4.79&twist2=-1.07&csym2=1
EMD-6988	amyloid	3.07	2.393	179.641	C1	2.393	179.641	C1	0		0.98967	0.98967	Yes	equal	deposited			https://helical-indexing-hi3d.streamlit.app/?emd_id=emd-6988&rise=2.393&twist=179.641&csym=1&rise2=2.393&twist2=179.641&csym2=1
EMD-10652	amyloid	3.09	4.72	-1.34	C1	4.72	-1.34	C1	0		0.95263	0.95263	Yes	equal	deposited			https://helical-indexing-hi3d.streamlit.app/?emd_id=emd-10652&rise=4.72&twist=-1.34&csym=1&rise2=4.72&twist2=-1.34&csym2=1
EMD-18269	amyloid	3.09	4.75	-0.83	C1	4.75	-0.83	C1	0		0.93888	0.93888	Yes	equal	deposited			https://helical-indexing-hi3d.streamlit.app/?emd_id=emd-18269&rise=4.75&twist=-0.83&csym=1&rise2=4.75&twist2=-0.83&csym2=1
EMD-15755	amyloid	3.1	2.41	178.91	C1	2.41	178.91	C1	0		0.94818	0.94818	Yes	equal	deposited			https://helical-indexing-hi3d.streamlit.app/?emd_id=emd-15755&rise=2.41&twist=178.91&csym=1&rise2=2.41&twist2=178.91&csym2=1
EMD-31428	amyloid	3.1	2.4	179.324	C1	2.4	179.324	C1	0		0.86273	0.86273	Yes	equal	deposited			https://helical-indexing-hi3d.streamlit.app/?emd_id=emd-31428&rise=2.4&twist=179.324&csym=1&rise2=2.4&twist2=179.324&csym2=1
EMD-15772	amyloid	3.1	2.4	179.4	C1	2.39	179.42	C1	0.0127511		0.9392	0.95589	Yes	improve	adjusted decimals			https://helical-indexing-hi3d.streamlit.app/?emd_id=emd-15772&rise=2.39&twist=179.42&csym=1&rise2=2.4&twist2=179.4&csym2=1
EMD-27083	amyloid	3.1	4.84	-0.86	C1	4.8	-0.784	C1	0.0532819		0.80585	0.80683	Yes	improve	adjusted decimals			https://helical-indexing-hi3d.streamlit.app/?emd_id=emd-27083&rise=4.8&twist=-0.784&csym=1&rise2=4.84&twist2=-0.86&csym2=1
EMD-13220	amyloid	3.1	2.37	179.65	C1	2.37	179.65	C1	0		0.95392	0.95392	Yes	equal	deposited			https://helical-indexing-hi3d.streamlit.app/?emd_id=emd-13220&rise=2.37&twist=179.65&csym=1&rise2=2.37&twist2=179.65&csym2=1
EMD-27086	amyloid	3.1	2.4	179.63	C1	2.4	179.63	C1	0		0.75787	0.75787	Yes	equal	deposited			https://helical-indexing-hi3d.streamlit.app/?emd_id=emd-27086&rise=2.4&twist=179.63&csym=1&rise2=2.4&twist2=179.63&csym2=1
EMD-18287	amyloid	3.1	2.39	179.262	C1	2.39	179.262	C1	0		0.96064	0.96064	Yes	equal	deposited			https://helical-indexing-hi3d.streamlit.app/?emd_id=emd-18287&rise=2.39&twist=179.262&csym=1&rise2=2.39&twist2=179.262&csym2=1
EMD-21871	amyloid	3.1	4.81	-2.88	C1	4.81	-2.88	C1	0	z -> x	0.97169	0.97169	Yes	equal	deposited			https://helical-indexing-hi3d.streamlit.app/?emd_id=emd-21871&rise=4.81&twist=-2.88&csym=1&rise2=4.81&twist2=-2.88&csym2=1
EMD-27088	amyloid	3.1	4.8	-0.71	C1	4.8	-0.71	C1	0		0.81265	0.81265	Yes	equal	deposited			https://helical-indexing-hi3d.streamlit.app/?emd_id=emd-27088&rise=4.8&twist=-0.71&csym=1&rise2=4.8&twist2=-0.71&csym2=1
EMD-25714	amyloid	3.1	0.483	35.77	C1	0.483	35.77	C1	0		0.93828	0.93828	Yes	equal	deposited			https://helical-indexing-hi3d.streamlit.app/?emd_id=emd-25714&rise=0.483&twist=35.77&csym=1&rise2=0.483&twist2=35.77&csym2=1
EMD-33961	amyloid	3.1	2.42	179.64	C1	2.42	179.64	C1	0		0.94213	0.94213	Yes	equal	deposited			https://helical-indexing-hi3d.streamlit.app/?emd_id=emd-33961&rise=2.42&twist=179.64&csym=1&rise2=2.42&twist2=179.64&csym2=1
EMD-4994	amyloid	3.1	4.92	-0.8	C1	4.92	-0.8	C1	0		0.77962	0.77962	Yes	equal	deposited			https://helical-indexing-hi3d.streamlit.app/?emd_id=emd-4994&rise=4.92&twist=-0.8&csym=1&rise2=4.92&twist2=-0.8&csym2=1
EMD-26800	amyloid	3.1	4.74	-5.38	C1	4.74	-5.38	C1	0		0.9133	0.9133	Yes	equal	deposited			https://helical-indexing-hi3d.streamlit.app/?emd_id=emd-26800&rise=4.74&twist=-5.38&csym=1&rise2=4.74&twist2=-5.38&csym2=1
EMD-31706	amyloid	3.1	2.42	179.73	C1	2.42	179.73	C1	0		0.92418	0.92418	Yes	equal	deposited			https://helical-indexing-hi3d.streamlit.app/?emd_id=emd-31706&rise=2.42&twist=179.73&csym=1&rise2=2.42&twist2=179.73&csym2=1
EMD-41171	amyloid	3.1	4.81	-1.26	C1	4.88696	-1.24992	C1	0.07699	z -> x	0.73612	0.74811	No	improve	adjusted decimals			https://helical-indexing-hi3d.streamlit.app/?emd_id=emd-41171&rise=4.88696&twist=-1.24992&csym=1&rise2=4.81&twist2=-1.26&csym2=1
EMD-12570	amyloid	3.1	4.76311	-1.45566	C1	4.76311	-1.45566	C1	0	z -> x	0.77013	0.77013	Yes	equal	deposited			https://helical-indexing-hi3d.streamlit.app/?emd_id=emd-12570&rise=4.76311&twist=-1.45566&csym=1&rise2=4.76311&twist2=-1.45566&csym2=1
EMD-18275	amyloid	3.1	2.38	179.5	C1	2.38	179.5	C1	0		0.94979	0.94979	Yes	equal	deposited			https://helical-indexing-hi3d.streamlit.app/?emd_id=emd-18275&rise=2.38&twist=179.5&csym=1&rise2=2.38&twist2=179.5&csym2=1
EMD-41172	amyloid	3.1	4.8	-1.42	C1	4.88696	-1.24992	C1	0.106766	z -> x	0.73574	0.74596	No	improve	adjusted decimals	check		https://helical-indexing-hi3d.streamlit.app/?emd_id=emd-41172&rise=4.88696&twist=-1.24992&csym=1&rise2=4.8&twist2=-1.42&csym2=1
EMD-33971	amyloid	3.1	2.41	179.59	C1	2.41	179.59	C1	0		0.96034	0.96034	Yes	equal	deposited			https://helical-indexing-hi3d.streamlit.app/?emd_id=emd-33971&rise=2.41&twist=179.59&csym=1&rise2=2.41&twist2=179.59&csym2=1
EMD-15729	amyloid	3.1	2.41	178.93	C1	2.41	178.93	C1	0		0.9433	0.9433	Yes	equal	deposited			https://helical-indexing-hi3d.streamlit.app/?emd_id=emd-15729&rise=2.41&twist=178.93&csym=1&rise2=2.41&twist2=178.93&csym2=1
EMD-26613	amyloid	3.13	4.83	-0.94	C1	4.83	-0.94	C1	0		0.96439	0.96439	Yes	equal	deposited			https://helical-indexing-hi3d.streamlit.app/?emd_id=emd-26613&rise=4.83&twist=-0.94&csym=1&rise2=4.83&twist2=-0.94&csym2=1
EMD-14059	amyloid	3.13	4.75	-1.33	C1	4.75	-1.33	C1	0		0.96606	0.96606	Yes	equal	deposited			https://helical-indexing-hi3d.streamlit.app/?emd_id=emd-14059&rise=4.75&twist=-1.33&csym=1&rise2=4.75&twist2=-1.33&csym2=1
EMD-14043	amyloid	3.13	2.38	179.59	C1	2.38	179.59	C1	0		0.9588	0.9588	Yes	equal	deposited			https://helical-indexing-hi3d.streamlit.app/?emd_id=emd-14043&rise=2.38&twist=179.59&csym=1&rise2=2.38&twist2=179.59&csym2=1
EMD-14026	amyloid	3.14	4.74	-1.26	C2	4.74	-1.26	C2	0		0.90458	0.90458	Yes	equal	deposited			https://helical-indexing-hi3d.streamlit.app/?emd_id=emd-14026&rise=4.74&twist=-1.26&csym=2&rise2=4.74&twist2=-1.26&csym2=2
EMD-18266	amyloid	3.16	4.76	-1.05	C1	4.76	-1.05	C1	0		0.96164	0.96164	Yes	equal	deposited			https://helical-indexing-hi3d.streamlit.app/?emd_id=emd-18266&rise=4.76&twist=-1.05&csym=1&rise2=4.76&twist2=-1.05&csym2=1
EMD-18277	amyloid	3.16	4.76	-1.25	C1	4.76	-1.25	C1	0		0.96066	0.96066	Yes	equal	deposited			https://helical-indexing-hi3d.streamlit.app/?emd_id=emd-18277&rise=4.76&twist=-1.25&csym=1&rise2=4.76&twist2=-1.25&csym2=1
EMD-14056	amyloid	3.16	2.37	179.426	C1	2.37	179.426	C1	0		0.95683	0.95683	Yes	equal	deposited			https://helical-indexing-hi3d.streamlit.app/?emd_id=emd-14056&rise=2.37&twist=179.426&csym=1&rise2=2.37&twist2=179.426&csym2=1
EMD-16035	amyloid	3.16	2.354	174.439	C1	2.37	179.45	C1	1.9651		0.08949	0.86303	Yes	improve	adjusted decimals			https://helical-indexing-hi3d.streamlit.app/?emd_id=emd-16035&rise=2.37&twist=179.45&csym=1&rise2=2.354&twist2=174.439&csym2=1
EMD-14042	amyloid	3.17	4.77	-0.807	C1	4.77	-0.807	C1	0		0.9248	0.9248	Yes	equal	deposited			https://helical-indexing-hi3d.streamlit.app/?emd_id=emd-14042&rise=4.77&twist=-0.807&csym=1&rise2=4.77&twist2=-0.807&csym2=1
EMD-12269	amyloid	3.18	4.75	-0.95	C1	4.75	-0.95	C1	0		0.93449	0.93449	Yes	equal	deposited			https://helical-indexing-hi3d.streamlit.app/?emd_id=emd-12269&rise=4.75&twist=-0.95&csym=1&rise2=4.75&twist2=-0.95&csym2=1
EMD-33901	amyloid	3.2	179.3	2.35	C1	2.35	179.3	C1	184.498		1	0.75815	Excluded					https://helical-indexing-hi3d.streamlit.app/?emd_id=emd-33901&rise=2.35&twist=179.3&csym=1&rise2=179.3&twist2=2.35&csym2=1
EMD-14063	amyloid	3.2	2.358	179.47	C1	2.358	179.47	C1	0		0.89395	0.89395	Yes	equal	deposited			https://helical-indexing-hi3d.streamlit.app/?emd_id=emd-14063&rise=2.358&twist=179.47&csym=1&rise2=2.358&twist2=179.47&csym2=1
EMD-33902	amyloid	3.2	2.35	179.28	C1	2.35	179.28	C1	0		0.75745	0.75745	Yes	equal	deposited			https://helical-indexing-hi3d.streamlit.app/?emd_id=emd-33902&rise=2.35&twist=179.28&csym=1&rise2=2.35&twist2=179.28&csym2=1
EMD-16019	amyloid	3.2	2.414	179.355	C1	2.414	179.355	C1	0		0.95253	0.95253	Yes	equal	deposited			https://helical-indexing-hi3d.streamlit.app/?emd_id=emd-16019&rise=2.414&twist=179.355&csym=1&rise2=2.414&twist2=179.355&csym2=1
EMD-11031	amyloid	3.2	4.8	-1.1	C1	4.8	-1.1088	C1	0.00291695	z -> x	0.70724	0.70724	No	equal	adjusted decimals			https://helical-indexing-hi3d.streamlit.app/?emd_id=emd-11031&rise=4.8&twist=-1.1087999&csym=1&rise2=4.8&twist2=-1.1&csym2=1
EMD-23059	amyloid	3.2	4.73	-1.66	C1	4.73	-1.66	C1	0		0.84462	0.84462	Yes	equal	deposited			https://helical-indexing-hi3d.streamlit.app/?emd_id=emd-23059&rise=4.73&twist=-1.66&csym=1&rise2=4.73&twist2=-1.66&csym2=1
EMD-35088	amyloid	3.2	2.4	179.44	C1	2.4	179.44	C1	0		0.94348	0.94348	Yes	equal	deposited			https://helical-indexing-hi3d.streamlit.app/?emd_id=emd-35088&rise=2.4&twist=179.44&csym=1&rise2=2.4&twist2=179.44&csym2=1
EMD-35087	amyloid	3.2	2.41	179.58	C1	2.41	179.58	C1	0		0.95314	0.95314	Yes	equal	deposited			https://helical-indexing-hi3d.streamlit.app/?emd_id=emd-35087&rise=2.41&twist=179.58&csym=1&rise2=2.41&twist2=179.58&csym2=1
EMD-31705	amyloid	3.2	4.83	-1.35	C1	4.83	-1.35	C1	0		0.94604	0.94604	Yes	equal	deposited			https://helical-indexing-hi3d.streamlit.app/?emd_id=emd-31705&rise=4.83&twist=-1.35&csym=1&rise2=4.83&twist2=-1.35&csym2=1
EMD-28089	amyloid	3.2	4.75	-0.565	C1	4.75	-0.565	C1	0		0.95908	0.95908	Yes	equal	deposited			https://helical-indexing-hi3d.streamlit.app/?emd_id=emd-28089&rise=4.75&twist=-0.565&csym=1&rise2=4.75&twist2=-0.565&csym2=1
EMD-26274	amyloid	3.2	4.8	-0.4	C1	4.8	-0.4	C1	0		0.94698	0.94698	Yes	equal	deposited			https://helical-indexing-hi3d.streamlit.app/?emd_id=emd-26274&rise=4.8&twist=-0.4&csym=1&rise2=4.8&twist2=-0.4&csym2=1
EMD-18284	amyloid	3.2	2.39	179.353	C1	2.39	179.353	C1	0		0.96247	0.96247	Yes	equal	deposited			https://helical-indexing-hi3d.streamlit.app/?emd_id=emd-18284&rise=2.39&twist=179.353&csym=1&rise2=2.39&twist2=179.353&csym2=1
EMD-27728	amyloid	3.2	2.44	179.6	C1	2.44	179.6	C1	0	z -> x	0.79346	0.79346	Yes	equal	deposited			https://helical-indexing-hi3d.streamlit.app/?emd_id=emd-27728&rise=2.44&twist=179.6&csym=1&rise2=2.44&twist2=179.6&csym2=1
EMD-24954	amyloid	3.2	4.91	179.59	C2	4.91	179.59	C2	0		0.96041	0.96041	Yes	equal	deposited			https://helical-indexing-hi3d.streamlit.app/?emd_id=emd-24954&rise=4.91&twist=179.59&csym=2&rise2=4.91&twist2=179.59&csym2=2
EMD-0077	amyloid	3.2	4.78	-0.75	C1	4.70352	-0.735	C1	0.0766254		0.34881	0.36219	Excluded		xy-shifted			https://helical-indexing-hi3d.streamlit.app/?emd_id=emd-0077&rise=4.70352&twist=-0.735&csym=1&rise2=4.78&twist2=-0.75&csym2=1
EMD-23270	amyloid	3.2	4.8	-1.64	C1	4.7232	-1.6072	C1	0.0774406		0.74441	0.74777	No	improve	adjusted decimals			https://helical-indexing-hi3d.streamlit.app/?emd_id=emd-23270&rise=4.7232&twist=-1.6072&csym=1&rise2=4.8&twist2=-1.64&csym2=1
EMD-27688	amyloid	3.2	4.8	-1.65	C1	4.8	-1.65	C1	0		0.9892	0.9892	Yes	equal	deposited			https://helical-indexing-hi3d.streamlit.app/?emd_id=emd-27688&rise=4.8&twist=-1.65&csym=1&rise2=4.8&twist2=-1.65&csym2=1
EMD-27093	amyloid	3.2	4.8	-0.86	C1	4.8	-0.86	C1	0		0.80646	0.80646	Yes	equal	deposited			https://helical-indexing-hi3d.streamlit.app/?emd_id=emd-27093&rise=4.8&twist=-0.86&csym=1&rise2=4.8&twist2=-0.86&csym2=1
EMD-10512	amyloid	3.2	4.786	-0.845	C1	4.786	-0.845	C1	0		0.95556	0.95556	Yes	equal	deposited			https://helical-indexing-hi3d.streamlit.app/?emd_id=emd-10512&rise=4.786&twist=-0.845&csym=1&rise2=4.786&twist2=-0.845&csym2=1
EMD-27092	amyloid	3.2	4.8	-0.82	C1	4.8	-0.82	C1	0		0.80233	0.80233	Yes	equal	deposited			https://helical-indexing-hi3d.streamlit.app/?emd_id=emd-27092&rise=4.8&twist=-0.82&csym=1&rise2=4.8&twist2=-0.82&csym2=1
EMD-18331	amyloid	3.21	4.75	-1.24	C1	4.75	-1.24	C1	0		0.96927	0.96927	Yes	equal	deposited			https://helical-indexing-hi3d.streamlit.app/?emd_id=emd-18331&rise=4.75&twist=-1.24&csym=1&rise2=4.75&twist2=-1.24&csym2=1
EMD-12794	amyloid	3.22	4.72	-0.552	C2	4.72	-0.552	C2	0		0.9525	0.9525	Yes	equal	deposited			https://helical-indexing-hi3d.streamlit.app/?emd_id=emd-12794&rise=4.72&twist=-0.552&csym=2&rise2=4.72&twist2=-0.552&csym2=2
EMD-0801	amyloid	3.22	2.41	179.65	C1	2.41	179.65	C1	0		0.90535	0.90535	Yes	equal	deposited			https://helical-indexing-hi3d.streamlit.app/?emd_id=emd-0801&rise=2.41&twist=179.65&csym=1&rise2=2.41&twist2=179.65&csym2=1
EMD-14054	amyloid	3.23	4.75	-1.3	C3	4.75	-1.3	C3	0		0.96666	0.96666	Yes	equal	deposited			https://helical-indexing-hi3d.streamlit.app/?emd_id=emd-14054&rise=4.75&twist=-1.3&csym=3&rise2=4.75&twist2=-1.3&csym2=3
EMD-15370	amyloid	3.24	4.69	-0.95	C1	4.69	-0.95	C1	0		0.95001	0.95001	Yes	equal	deposited			https://helical-indexing-hi3d.streamlit.app/?emd_id=emd-15370&rise=4.69&twist=-0.95&csym=1&rise2=4.69&twist2=-0.95&csym2=1
EMD-18224	amyloid	3.26	4.77	-0.77	C1	4.77	-0.77	C1	0		0.96301	0.96301	Yes	equal	deposited			https://helical-indexing-hi3d.streamlit.app/?emd_id=emd-18224&rise=4.77&twist=-0.77&csym=1&rise2=4.77&twist2=-0.77&csym2=1
EMD-14044	amyloid	3.26	4.78	-0.99	C1	4.78	-0.99	C1	0		0.9644	0.9644	Yes	equal	deposited			https://helical-indexing-hi3d.streamlit.app/?emd_id=emd-14044&rise=4.78&twist=-0.99&csym=1&rise2=4.78&twist2=-0.99&csym2=1
EMD-16039	amyloid	3.27	2.413	174.454	C1	2.39	179.43	C1	2.14375		0.02882	0.76713	Yes	improve	different			https://helical-indexing-hi3d.streamlit.app/?emd_id=emd-16039&rise=2.39&twist=179.43&csym=1&rise2=2.413&twist2=174.454&csym2=1
EMD-29874	amyloid	3.28	4.96	-1.35	C1	4.96	-1.35	C1	0		0.93482	0.93482	Yes	equal	deposited			https://helical-indexing-hi3d.streamlit.app/?emd_id=emd-29874&rise=4.96&twist=-1.35&csym=1&rise2=4.96&twist2=-1.35&csym2=1
EMD-18228	amyloid	3.28	4.77	-1.11	C1	4.77	-1.11	C1	0		0.96818	0.96818	Yes	equal	deposited			https://helical-indexing-hi3d.streamlit.app/?emd_id=emd-18228&rise=4.77&twist=-1.11&csym=1&rise2=4.77&twist2=-1.11&csym2=1
EMD-10651	amyloid	3.29	4.72	-1.41	C1	4.72	-1.41	C1	0		0.94925	0.94925	Yes	equal	deposited			https://helical-indexing-hi3d.streamlit.app/?emd_id=emd-10651&rise=4.72&twist=-1.41&csym=1&rise2=4.72&twist2=-1.41&csym2=1
EMD-26607	amyloid	3.29	4.82	-0.92	C2	4.82	-0.92	C2	0		0.96821	0.96821	Yes	equal	deposited			https://helical-indexing-hi3d.streamlit.app/?emd_id=emd-26607&rise=4.82&twist=-0.92&csym=2&rise2=4.82&twist2=-0.92&csym2=2
EMD-14023	amyloid	3.29	4.75	-0.727	C1	4.75	-0.727	C1	0		0.92121	0.92121	Yes	equal	deposited			https://helical-indexing-hi3d.streamlit.app/?emd_id=emd-14023&rise=4.75&twist=-0.727&csym=1&rise2=4.75&twist2=-0.727&csym2=1
EMD-13226	amyloid	3.3	4.92	-0.42	C1	4.92	-0.42	C1	0		0.94089	0.94089	Yes	equal	deposited			https://helical-indexing-hi3d.streamlit.app/?emd_id=emd-13226&rise=4.92&twist=-0.42&csym=1&rise2=4.92&twist2=-0.42&csym2=1
EMD-9349	amyloid	3.3	4.84	179.34	C2	4.84	179.34	C2	0		0.98892	0.98892	Yes	equal	deposited			https://helical-indexing-hi3d.streamlit.app/?emd_id=emd-9349&rise=4.84&twist=179.34&csym=2&rise2=4.84&twist2=179.34&csym2=2
EMD-4563	amyloid	3.3	4.7	-1.26	C1	4.7	-1.26	C1	0		0.93053	0.93053	Yes	equal	deposited			https://helical-indexing-hi3d.streamlit.app/?emd_id=emd-4563&rise=4.7&twist=-1.26&csym=1&rise2=4.7&twist2=-1.26&csym2=1
EMD-27713	amyloid	3.3	2.45	179.63	C1	2.398	179.647	C1	0.0524977	z -> x	0.54204	0.9745	Yes	improve	adjusted decimals			https://helical-indexing-hi3d.streamlit.app/?emd_id=emd-27713&rise=2.398&twist=179.647&csym=1&rise2=2.45&twist2=179.63&csym2=1
EMD-23894	amyloid	3.3	4.85	-1.23	C1	4.85	-1.23	C1	0		0.96271	0.96271	Yes	equal	deposited			https://helical-indexing-hi3d.streamlit.app/?emd_id=emd-23894&rise=4.85&twist=-1.23&csym=1&rise2=4.85&twist2=-1.23&csym2=1
EMD-4564	amyloid	3.3	4.7	-3.38	C1	4.7	-3.38	C1	0		0.94339	0.94339	Yes	equal	deposited			https://helical-indexing-hi3d.streamlit.app/?emd_id=emd-4564&rise=4.7&twist=-3.38&csym=1&rise2=4.7&twist2=-3.38&csym2=1
EMD-18261	amyloid	3.3	4.77	-1.23	C2	4.77	-1.23	C2	0		0.96713	0.96713	Yes	equal	deposited			https://helical-indexing-hi3d.streamlit.app/?emd_id=emd-18261&rise=4.77&twist=-1.23&csym=2&rise2=4.77&twist2=-1.23&csym2=2
EMD-33903	amyloid	3.3	2.35	179.41	C1	2.35	179.41	C1	0		0.75806	0.75806	Yes	equal	deposited			https://helical-indexing-hi3d.streamlit.app/?emd_id=emd-33903&rise=2.35&twist=179.41&csym=1&rise2=2.35&twist2=179.41&csym2=1
EMD-20328	amyloid	3.3	4.81	0.97	C1	4.816	-0.981	C1	0.440507	z -> x	0.25208	0.98179	Yes	improve	twist sign			https://helical-indexing-hi3d.streamlit.app/?emd_id=emd-20328&rise=4.816&twist=-0.981&csym=1&rise2=4.81&twist2=0.97&csym2=1
EMD-26664	amyloid	3.3	2.4	179.47	C1	2.4	179.47	C1	0		0.99477	0.99477	Yes	equal	deposited			https://helical-indexing-hi3d.streamlit.app/?emd_id=emd-26664&rise=2.4&twist=179.47&csym=1&rise2=2.4&twist2=179.47&csym2=1
EMD-35090	amyloid	3.3	2.41	179.33	C1	2.41	179.33	C1	0		0.95039	0.95039	Yes	equal	deposited			https://helical-indexing-hi3d.streamlit.app/?emd_id=emd-35090&rise=2.41&twist=179.33&csym=1&rise2=2.41&twist2=179.33&csym2=1
EMD-14726	amyloid	3.3	4.9043	-1.29627	C2	4.9043	-1.29627	C2	0	z -> x	0.91095	0.91095	Yes	equal	deposited			https://helical-indexing-hi3d.streamlit.app/?emd_id=emd-14726&rise=4.9043&twist=-1.29627&csym=2&rise2=4.9043&twist2=-1.29627&csym2=2
EMD-4452	amyloid	3.3	4.81	0.58	C1	4.82924	0.57536	C1	0.0193282		0.75021	0.75107	Yes	improve	adjusted decimals			https://helical-indexing-hi3d.streamlit.app/?emd_id=emd-4452&rise=4.82924&twist=0.57536&csym=1&rise2=4.81&twist2=0.58&csym2=1
EMD-0334	amyloid	3.3	2.40544	179.356	C1	2.405438	179.356	C1	0	z -> x	0.98956	0.98956	Yes	equal	deposited			https://helical-indexing-hi3d.streamlit.app/?emd_id=emd-0334&rise=2.405438&twist=179.35648&csym=1&rise2=2.405438&twist2=179.35648&csym2=1
EMD-13123	amyloid	3.3	4.68	-0.78	C2	4.68	-0.78	C2	0		0.95363	0.95363	Yes	equal	deposited			https://helical-indexing-hi3d.streamlit.app/?emd_id=emd-13123&rise=4.68&twist=-0.78&csym=2&rise2=4.68&twist2=-0.78&csym2=2
EMD-16959	amyloid	3.3	4.66	-2.78	C2	4.66	-2.78	C2	0		0.94015	0.94015	Yes	equal	deposited			https://helical-indexing-hi3d.streamlit.app/?emd_id=emd-16959&rise=4.66&twist=-2.78&csym=2&rise2=4.66&twist2=-2.78&csym2=2
EMD-31707	amyloid	3.3	4.8	-3.06	C1	4.8	-3.06	C1	0		0.9344	0.9344	Yes	equal	deposited			https://helical-indexing-hi3d.streamlit.app/?emd_id=emd-31707&rise=4.8&twist=-3.06&csym=1&rise2=4.8&twist2=-3.06&csym2=1
EMD-26587	amyloid	3.31	4.75	-1.25	C1	4.75	-1.25	C1	0		0.95219	0.95219	Yes	equal	deposited			https://helical-indexing-hi3d.streamlit.app/?emd_id=emd-26587&rise=4.75&twist=-1.25&csym=1&rise2=4.75&twist2=-1.25&csym2=1
EMD-14062	amyloid	3.32	4.844	-1.26	C1	4.844	-1.26	C1	0		0.95258	0.95258	Yes	equal	deposited			https://helical-indexing-hi3d.streamlit.app/?emd_id=emd-14062&rise=4.844&twist=-1.26&csym=1&rise2=4.844&twist2=-1.26&csym2=1
EMD-13852	amyloid	3.32	4.68	-2.33	C1	4.68	-2.33	C1	0		0.95047	0.95047	Yes	equal	deposited			https://helical-indexing-hi3d.streamlit.app/?emd_id=emd-13852&rise=4.68&twist=-2.33&csym=1&rise2=4.68&twist2=-2.33&csym2=1
EMD-14739	amyloid	3.32	2.37	179.05	C1	2.37	179.05	C1	0		0.75144	0.75144	Yes	equal	deposited			https://helical-indexing-hi3d.streamlit.app/?emd_id=emd-14739&rise=2.37&twist=179.05&csym=1&rise2=2.37&twist2=179.05&csym2=1
EMD-14060	amyloid	3.34	4.74	-1.25	C1	4.74	-1.25	C1	0		0.93257	0.93257	Yes	equal	deposited			https://helical-indexing-hi3d.streamlit.app/?emd_id=emd-14060&rise=4.74&twist=-1.25&csym=1&rise2=4.74&twist2=-1.25&csym2=1
EMD-18448	amyloid	3.35	4.78	-1.19	C1	2.38	179.4	C1	57.3868		0.94645	0.94645	Yes	equal	different	partial symmetry		https://helical-indexing-hi3d.streamlit.app/?emd_id=emd-18448&rise=2.38&twist=179.4&csym=1&rise2=4.78&twist2=-1.19&csym2=1
EMD-14041	amyloid	3.36	4.79	-1.18	C1	4.79	-1.18	C1	0		0.95325	0.95325	Yes	equal	deposited			https://helical-indexing-hi3d.streamlit.app/?emd_id=emd-14041&rise=4.79&twist=-1.18&csym=1&rise2=4.79&twist2=-1.18&csym2=1
EMD-13854	amyloid	3.37	2.37	178.49	C1	2.37	178.49	C1	0		0.91694	0.91694	Yes	equal	deposited			https://helical-indexing-hi3d.streamlit.app/?emd_id=emd-13854&rise=2.37&twist=178.49&csym=1&rise2=2.37&twist2=178.49&csym2=1
EMD-0803	amyloid	3.37	4.8035	-0.690334	C1	4.8035	-0.690334	C1	0		0.9313	0.9313	Yes	equal	deposited			https://helical-indexing-hi3d.streamlit.app/?emd_id=emd-0803&rise=4.8035&twist=-0.690334&csym=1&rise2=4.8035&twist2=-0.690334&csym2=1
EMD-0833	amyloid	3.37	2.376	179.371	C1	2.366	-179.38	C1	0.32495		0.36563	0.93907	Yes	improve	twist sign			https://helical-indexing-hi3d.streamlit.app/?emd_id=emd-0833&rise=2.366&twist=-179.38&csym=1&rise2=2.376&twist2=179.371&csym2=1
EMD-14187	amyloid	3.38	4.78	-0.63	C1	4.78	-0.63	C1	0		0.95694	0.95694	Yes	equal	deposited			https://helical-indexing-hi3d.streamlit.app/?emd_id=emd-14187&rise=4.78&twist=-0.63&csym=1&rise2=4.78&twist2=-0.63&csym2=1
EMD-25364	amyloid	3.4	2.4	178.16	C1	2.384	179.168	C1	0.123944	z -> x	0.33757	0.93619	Yes	improve	adjusted decimals			https://helical-indexing-hi3d.streamlit.app/?emd_id=emd-25364&rise=2.384&twist=179.168&csym=1&rise2=2.4&twist2=178.16&csym2=1
EMD-14027	amyloid	3.4	4.74	-1.02	C1	4.74	-1.02	C1	0		0.94973	0.94973	Yes	equal	deposited			https://helical-indexing-hi3d.streamlit.app/?emd_id=emd-14027&rise=4.74&twist=-1.02&csym=1&rise2=4.74&twist2=-1.02&csym2=1
EMD-13227	amyloid	3.4	4.8	-0.4	C2	4.8	-0.4	C2	0		0.96227	0.96227	Yes	equal	deposited			https://helical-indexing-hi3d.streamlit.app/?emd_id=emd-13227&rise=4.8&twist=-0.4&csym=2&rise2=4.8&twist2=-0.4&csym2=2
EMD-21410	amyloid	3.4	2.406	179.42	C1	2.406	179.42	C1	0	z -> x	0.98267	0.98267	Yes	equal	deposited			https://helical-indexing-hi3d.streamlit.app/?emd_id=emd-21410&rise=2.406&twist=179.42&csym=1&rise2=2.406&twist2=179.42&csym2=1
EMD-15223	amyloid	3.4	4.86	-0.6	C1	4.86	-0.6	C1	0		0.94858	0.94858	Yes	equal	deposited			https://helical-indexing-hi3d.streamlit.app/?emd_id=emd-15223&rise=4.86&twist=-0.6&csym=1&rise2=4.86&twist2=-0.6&csym2=1
EMD-26663	amyloid	3.4	2.4	179.47	C1	2.4	179.47	C1	0		0.99518	0.99518	Yes	equal	deposited			https://helical-indexing-hi3d.streamlit.app/?emd_id=emd-26663&rise=2.4&twist=179.47&csym=1&rise2=2.4&twist2=179.47&csym2=1
EMD-3743	amyloid	3.4	4.74	-1.05	C1	4.72104	-1.05	C1	0.01896		0.72455	0.72641	No	improve	adjusted decimals			https://helical-indexing-hi3d.streamlit.app/?emd_id=emd-3743&rise=4.72104&twist=-1.05&csym=1&rise2=4.74&twist2=-1.05&csym2=1
EMD-15730	amyloid	3.4	4.81	-1.99	C1	4.81	-1.99	C1	0		0.95337	0.95337	Yes	equal	deposited			https://helical-indexing-hi3d.streamlit.app/?emd_id=emd-15730&rise=4.81&twist=-1.99&csym=1&rise2=4.81&twist2=-1.99&csym2=1
EMD-15731	amyloid	3.4	2.4	179.11	C1	2.4	179.11	C1	0		0.95485	0.95485	Yes	equal	deposited			https://helical-indexing-hi3d.streamlit.app/?emd_id=emd-15731&rise=2.4&twist=179.11&csym=1&rise2=2.4&twist2=179.11&csym2=1
EMD-15728	amyloid	3.4	2.39	178.77	C1	2.39	178.77	C1	0		0.9532	0.9532	Yes	equal	deposited			https://helical-indexing-hi3d.streamlit.app/?emd_id=emd-15728&rise=2.39&twist=178.77&csym=1&rise2=2.39&twist2=178.77&csym2=1
EMD-3741	amyloid	3.4	2.36	179.4	C1	4.577	-1.271	C1	53.0026		0.55345	0.70261	Excluded		xy-shifted			https://helical-indexing-hi3d.streamlit.app/?emd_id=emd-3741&rise=4.577&twist=-1.271&csym=1&rise2=2.36&twist2=179.4&csym2=1
EMD-16949	amyloid	3.4	4.76	-3.21	C2	4.76	-3.21	C2	0		0.94209	0.94209	Yes	equal	deposited			https://helical-indexing-hi3d.streamlit.app/?emd_id=emd-16949&rise=4.76&twist=-3.21&csym=2&rise2=4.76&twist2=-3.21&csym2=2
EMD-32636	amyloid	3.4	2.37	179.304	C1	2.37	179.304	C1	0		0.75894	0.75894	Yes	equal	deposited			https://helical-indexing-hi3d.streamlit.app/?emd_id=emd-32636&rise=2.37&twist=179.304&csym=1&rise2=2.37&twist2=179.304&csym2=1
EMD-0528	amyloid	3.4	2.37	179.4	C2	4.74	-1.22	C2	2.39601		0.63249	0.78009	Yes	improve	different	partial symmetry		https://helical-indexing-hi3d.streamlit.app/?emd_id=emd-0528&rise=4.74&twist=-1.22&csym=2&rise2=2.37&twist2=179.4&csym2=2
EMD-18276	amyloid	3.4	4.77	-1.24	C1	4.74	-1.26	C1	0.0315568		0.87429	0.96355	Yes	improve	adjusted decimals			https://helical-indexing-hi3d.streamlit.app/?emd_id=emd-18276&rise=4.74&twist=-1.26&csym=1&rise2=4.77&twist2=-1.24&csym2=1
EMD-33054	amyloid	3.4	4.84	-0.71	C1	4.84	-0.71	C1	0		0.95245	0.95245	Yes	equal	deposited			https://helical-indexing-hi3d.streamlit.app/?emd_id=emd-33054&rise=4.84&twist=-0.71&csym=1&rise2=4.84&twist2=-0.71&csym2=1
EMD-20186	amyloid	3.4	2.4	179.321	C1	2.4	179.321	C1	0		0.79787	0.79787	Yes	equal	deposited			https://helical-indexing-hi3d.streamlit.app/?emd_id=emd-20186&rise=2.4&twist=179.321&csym=1&rise2=2.4&twist2=179.321&csym2=1
EMD-31704	amyloid	3.4	4.84	-1.24	C1	4.84	-1.24	C1	0		0.95436	0.95436	Yes	equal	deposited			https://helical-indexing-hi3d.streamlit.app/?emd_id=emd-31704&rise=4.84&twist=-1.24&csym=1&rise2=4.84&twist2=-1.24&csym2=1
EMD-0148	amyloid	3.4	2.45	179.5	C1	2.45	179.5	C1	0		0.87747	0.87747	Yes	equal	deposited			https://helical-indexing-hi3d.streamlit.app/?emd_id=emd-0148&rise=2.45&twist=179.5&csym=1&rise2=2.45&twist2=179.5&csym2=1
EMD-11030	amyloid	3.4	4.8	-1.1	C1	4.8	-1.1176	C1	0.00534004	z -> x	0.71201	0.71208	No	improve	adjusted decimals			https://helical-indexing-hi3d.streamlit.app/?emd_id=emd-11030&rise=4.8&twist=-1.1176&csym=1&rise2=4.8&twist2=-1.1&csym2=1
EMD-10305	amyloid	3.4	4.8	-0.73	C2	2.4	179.67	C1	2.42706		0.48935	0.79156	Yes	improve	different	partial symmetry		https://helical-indexing-hi3d.streamlit.app/?emd_id=emd-10305&rise=2.4&twist=179.67&csym=1&rise2=4.8&twist2=-0.73&csym2=2
EMD-4727	amyloid	3.4	2.3548	179.436	C1	2.3548	179.436	C1	0		0.92237	0.92237	Yes	equal	deposited			https://helical-indexing-hi3d.streamlit.app/?emd_id=emd-4727&rise=2.3548&twist=179.436&csym=1&rise2=2.3548&twist2=179.436&csym2=1
EMD-12265	amyloid	3.43	4.75	-0.95	C2	4.655	-1.039	C2	0.0987014		0.62244	0.6147	Excluded		z-shifted			https://helical-indexing-hi3d.streamlit.app/?emd_id=emd-12265&rise=4.655&twist=-1.039&csym=2&rise2=4.75&twist2=-0.95&csym2=2
EMD-26691	amyloid	3.43	4.79	-1.26	C1	4.78	-1.3	C1	0.0157537		0.92995	0.93413	Yes	improve	adjusted decimals			https://helical-indexing-hi3d.streamlit.app/?emd_id=emd-26691&rise=4.78&twist=-1.3&csym=1&rise2=4.79&twist2=-1.26&csym2=1
EMD-33934	amyloid	3.46	4.8	179.462	C1	2.393	179.44	C1	2.40702		0.36996	0.93783	Yes	improve	different	partial symmetry		https://helical-indexing-hi3d.streamlit.app/?emd_id=emd-33934&rise=2.393&twist=179.44&csym=1&rise2=4.8&twist2=179.462&csym2=1
EMD-4996	amyloid	3.46	4.91	-0.73	C1	4.91	-0.73	C1	0		0.79987	0.79987	Yes	equal	deposited			https://helical-indexing-hi3d.streamlit.app/?emd_id=emd-4996&rise=4.91&twist=-0.73&csym=1&rise2=4.91&twist2=-0.73&csym2=1
EMD-26685	amyloid	3.47	4.75	-1.25	C1	4.865	-1.566	C1	0.151327		0.66828	0.703	No	improve	different			https://helical-indexing-hi3d.streamlit.app/?emd_id=emd-26685&rise=4.865&twist=-1.566&csym=1&rise2=4.75&twist2=-1.25&csym2=1
EMD-14188	amyloid	3.47	4.79	-0.49	C1	4.79	-0.49	C1	0		0.95422	0.95422	Yes	equal	deposited			https://helical-indexing-hi3d.streamlit.app/?emd_id=emd-14188&rise=4.79&twist=-0.49&csym=1&rise2=4.79&twist2=-0.49&csym2=1
EMD-12264	amyloid	3.47	4.76	-1.04	C2	5.419	-1.181	C2	0.659868		0.29373	0.67643	Excluded		z-shifted			https://helical-indexing-hi3d.streamlit.app/?emd_id=emd-12264&rise=5.419&twist=-1.181&csym=2&rise2=4.76&twist2=-1.04&csym2=2
EMD-0958	amyloid	3.49	2.42	179.551	C1	2.42	179.551	C1	0		0.86036	0.86036	Yes	equal	deposited			https://helical-indexing-hi3d.streamlit.app/?emd_id=emd-0958&rise=2.42&twist=179.551&csym=1&rise2=2.42&twist2=179.551&csym2=1
EMD-16960	amyloid	3.5	4.74	-1.91	C2	4.74	-1.91	C2	0		0.96424	0.96424	Yes	equal	deposited			https://helical-indexing-hi3d.streamlit.app/?emd_id=emd-16960&rise=4.74&twist=-1.91&csym=2&rise2=4.74&twist2=-1.91&csym2=2
EMD-7618	amyloid	3.5	2.4	179.53	C1	2.4	179.53	C1	0		0.99467	0.99467	Yes	equal	deposited			https://helical-indexing-hi3d.streamlit.app/?emd_id=emd-7618&rise=2.4&twist=179.53&csym=1&rise2=2.4&twist2=179.53&csym2=1
EMD-4565	amyloid	3.5	4.7	-2.03	C1	4.7	-2.03	C1	0		0.93845	0.93845	Yes	equal	deposited			https://helical-indexing-hi3d.streamlit.app/?emd_id=emd-4565&rise=4.7&twist=-2.03&csym=1&rise2=4.7&twist2=-2.03&csym2=1
EMD-16944	amyloid	3.5	4.74	-1.89	C2	4.74	-1.89	C2	0		0.96548	0.96548	Yes	equal	deposited			https://helical-indexing-hi3d.streamlit.app/?emd_id=emd-16944&rise=4.74&twist=-1.89&csym=2&rise2=4.74&twist2=-1.89&csym2=2
EMD-11164	amyloid	3.5	4.80846	-1.08807	C1	4.8853955	-1.06631	C1	0.0772217		0.49531	0.50018	No	improve	adjusted decimals			https://helical-indexing-hi3d.streamlit.app/?emd_id=emd-11164&rise=4.8853955&twist=-1.0663086&csym=1&rise2=4.80846&twist2=-1.08807&csym2=1
EMD-16027	amyloid	3.5	2.46009	179.347	C1	2.46009	179.347	C1	0		0.94274	0.94274	Yes	equal	deposited			https://helical-indexing-hi3d.streamlit.app/?emd_id=emd-16027&rise=2.46009&twist=179.347&csym=1&rise2=2.46009&twist2=179.347&csym2=1
EMD-31708	amyloid	3.5	2.407	179.324	C1	2.407	179.324	C1	0		0.8838	0.8838	Yes	equal	deposited			https://helical-indexing-hi3d.streamlit.app/?emd_id=emd-31708&rise=2.407&twist=179.324&csym=1&rise2=2.407&twist2=179.324&csym2=1
EMD-26275	amyloid	3.5	4.8	-0.4	C1	4.8	-0.4	C1	0		0.95732	0.95732	Yes	equal	deposited			https://helical-indexing-hi3d.streamlit.app/?emd_id=emd-26275&rise=4.8&twist=-0.4&csym=1&rise2=4.8&twist2=-0.4&csym2=1
EMD-27085	amyloid	3.5	4.8	-0.72	C1	2.33	179.6	C1	55.6094		0.79932	0.80086	Yes	improve	different	partial symmetry		https://helical-indexing-hi3d.streamlit.app/?emd_id=emd-27085&rise=2.33&twist=179.6&csym=1&rise2=4.8&twist2=-0.72&csym2=1
EMD-20900	amyloid	3.5	2.4	179.3	C1	2.4	179.3	C1	0	z -> x	0.95479	0.95479	Yes	equal	deposited			https://helical-indexing-hi3d.streamlit.app/?emd_id=emd-20900&rise=2.4&twist=179.3&csym=1&rise2=2.4&twist2=179.3&csym2=1
EMD-14168	amyloid	3.5	4.892	-1.136	C1	4.892	-1.136	C1	0		0.93159	0.93159	Yes	equal	deposited			https://helical-indexing-hi3d.streamlit.app/?emd_id=emd-14168&rise=4.892&twist=-1.136&csym=1&rise2=4.892&twist2=-1.136&csym2=1
EMD-12552	amyloid	3.55	4.75	-1.02	C1	4.75	-1.02	C1	0		0.95032	0.95032	Yes	equal	deposited			https://helical-indexing-hi3d.streamlit.app/?emd_id=emd-12552&rise=4.75&twist=-1.02&csym=1&rise2=4.75&twist2=-1.02&csym2=1
EMD-12267	amyloid	3.55	4.75	-0.77	C2			C2					Excluded		z-shifted			https://helical-indexing-hi3d.streamlit.app/?emd_id=emd-12267&rise=nan&twist=nan&csym=2&rise2=4.75&twist2=-0.77&csym2=2
EMD-7619	amyloid	3.6	2.4	179.06	C1	2.4	179.06	C1	0		0.99144	0.99144	Yes	equal	deposited			https://helical-indexing-hi3d.streamlit.app/?emd_id=emd-7619&rise=2.4&twist=179.06&csym=1&rise2=2.4&twist2=179.06&csym2=1
EMD-20331	amyloid	3.6	4.82	-0.83	C1	4.82	-0.83	C1	0	z -> x	0.98006	0.98006	Yes	equal	deposited			https://helical-indexing-hi3d.streamlit.app/?emd_id=emd-20331&rise=4.82&twist=-0.83&csym=1&rise2=4.82&twist2=-0.83&csym2=1
EMD-11380	amyloid	3.6	2.43	178.23	C1	2.43	178.23	C1	0		0.72804	0.72804	No	equal	adjusted decimals			https://helical-indexing-hi3d.streamlit.app/?emd_id=emd-11380&rise=2.43&twist=178.23&csym=1&rise2=2.43&twist2=178.23&csym2=1
EMD-33897	amyloid	3.6	4.75	-1.22	C1	4.731	-1.21512	C1	0.0190558		0.72589	0.72653	No	improve	adjusted decimals			https://helical-indexing-hi3d.streamlit.app/?emd_id=emd-33897&rise=4.731&twist=-1.2151201&csym=1&rise2=4.75&twist2=-1.22&csym2=1
EMD-14176	amyloid	3.64	4.78	-0.41	C2	4.78	-0.41	C2	0		0.96519	0.96519	Yes	equal	deposited			https://helical-indexing-hi3d.streamlit.app/?emd_id=emd-14176&rise=4.78&twist=-0.41&csym=2&rise2=4.78&twist2=-0.41&csym2=2
EMD-16535	amyloid	3.7	2.37	179.39	C1	2.38	179.41	C1	0.0144283		0.90785	0.91555	Yes	improve	adjusted decimals			https://helical-indexing-hi3d.streamlit.app/?emd_id=emd-16535&rise=2.38&twist=179.41&csym=1&rise2=2.37&twist2=179.39&csym2=1
EMD-4566	amyloid	3.7	4.7	-1.05	C1	4.7	-1.05	C1	0		0.9507	0.9507	Yes	equal	deposited			https://helical-indexing-hi3d.streamlit.app/?emd_id=emd-4566&rise=4.7&twist=-1.05&csym=1&rise2=4.7&twist2=-1.05&csym2=1
EMD-15771	amyloid	3.7	4.8	-2.8	C2	4.8	-2.8	C2	0		0.94877	0.94877	Yes	equal	deposited			https://helical-indexing-hi3d.streamlit.app/?emd_id=emd-15771&rise=4.8&twist=-2.8&csym=2&rise2=4.8&twist2=-2.8&csym2=2
EMD-13795	amyloid	3.7	4.83	-3.09	C1	4.82	-3.115	C1	0.013039		0.77628	0.77689	Yes	improve	adjusted decimals			https://helical-indexing-hi3d.streamlit.app/?emd_id=emd-13795&rise=4.82&twist=-3.115&csym=1&rise2=4.83&twist2=-3.09&csym2=1
EMD-24955	amyloid	3.7	2.45	179.79	C1	2.45	179.79	C1	0		0.99238	0.99238	Yes	equal	deposited			https://helical-indexing-hi3d.streamlit.app/?emd_id=emd-24955&rise=2.45&twist=179.79&csym=1&rise2=2.45&twist2=179.79&csym2=1
EMD-18215	amyloid	3.72	4.74	-1.32	C1	4.74	-1.32	C1	0		0.96553	0.96553	Yes	equal	deposited			https://helical-indexing-hi3d.streamlit.app/?emd_id=emd-18215&rise=4.74&twist=-1.32&csym=1&rise2=4.74&twist2=-1.32&csym2=1
EMD-18715	amyloid	3.76	4.776	-1.77	C2	4.776	-1.77	C2	0		0.80338	0.80338	Yes	equal	deposited			https://helical-indexing-hi3d.streamlit.app/?emd_id=emd-18715&rise=4.776&twist=-1.77&csym=2&rise2=4.776&twist2=-1.77&csym2=2
EMD-23686	amyloid	3.8	4.81	-2.94	C1	4.81	-2.94	C1	0	z -> x	0.96279	0.96279	Yes	equal	deposited			https://helical-indexing-hi3d.streamlit.app/?emd_id=emd-23686&rise=4.81&twist=-2.94&csym=1&rise2=4.81&twist2=-2.94&csym2=1
EMD-26665	amyloid	3.8	2.4	179.46	C1	2.4	179.46	C1	0		0.9869	0.9869	Yes	equal	deposited			https://helical-indexing-hi3d.streamlit.app/?emd_id=emd-26665&rise=2.4&twist=179.46&csym=1&rise2=2.4&twist2=179.46&csym2=1
EMD-16952	amyloid	3.8	4.78	-3.17	C2	4.78	-3.17	C2	0		0.95542	0.95542	Yes	equal	deposited			https://helical-indexing-hi3d.streamlit.app/?emd_id=emd-16952&rise=4.78&twist=-3.17&csym=2&rise2=4.78&twist2=-3.17&csym2=2
EMD-9350	amyloid	3.8	4.81	-2.27	C1	4.81	-2.27	C1	0	z -> x	0.99381	0.99381	Yes	equal	deposited			https://helical-indexing-hi3d.streamlit.app/?emd_id=emd-9350&rise=4.81&twist=-2.27&csym=1&rise2=4.81&twist2=-2.27&csym2=1
EMD-9339	amyloid	3.8	2.38	178.61	C1	2.38	178.61	C1	0	z -> x	0.99271	0.99271	Yes	equal	deposited			https://helical-indexing-hi3d.streamlit.app/?emd_id=emd-9339&rise=2.38&twist=178.61&csym=1&rise2=2.38&twist2=178.61&csym2=1
EMD-18262	amyloid	3.8	4.77	-1.13	C1	4.77	-1.13	C1	0		0.96368	0.96368	Yes	equal	deposited			https://helical-indexing-hi3d.streamlit.app/?emd_id=emd-18262&rise=4.77&twist=-1.13&csym=1&rise2=4.77&twist2=-1.13&csym2=1
EMD-8781	amyloid	3.8	1.598	-120.441	C1	1.598	-120.441	C1	0		0.99116	0.99116	Yes	equal	deposited			https://helical-indexing-hi3d.streamlit.app/?emd_id=emd-8781&rise=1.598&twist=-120.441&csym=1&rise2=1.598&twist2=-120.441&csym2=1
EMD-26692	amyloid	3.8	4.84	-1.27	C1	4.898	-1.457	C1	0.0717571		0.74812	0.76573	Yes	improve	adjusted decimals			https://helical-indexing-hi3d.streamlit.app/?emd_id=emd-26692&rise=4.898&twist=-1.457&csym=1&rise2=4.84&twist2=-1.27&csym2=1
EMD-15824	amyloid	3.8	4.75	-0.56	C2	4.75	-0.56	C2	0		0.6685	0.6685	No	equal	deposited			https://helical-indexing-hi3d.streamlit.app/?emd_id=emd-15824&rise=4.75&twist=-0.56&csym=2&rise2=4.75&twist2=-0.56&csym2=2
EMD-30269	amyloid	3.8	2.42	-179.53	C1	2.42	-179.53	C1	0		0.92435	0.92435	Yes	equal	deposited			https://helical-indexing-hi3d.streamlit.app/?emd_id=emd-30269&rise=2.42&twist=-179.53&csym=1&rise2=2.42&twist2=-179.53&csym2=1
EMD-18252	amyloid	3.81	2.38	179.61	C1	2.38	179.61	C1	0		0.96447	0.96447	Yes	equal	deposited			https://helical-indexing-hi3d.streamlit.app/?emd_id=emd-18252&rise=2.38&twist=179.61&csym=1&rise2=2.38&twist2=179.61&csym2=1
EMD-12266	amyloid	3.84	4.78	-0.86	C2			C2					Excluded		z-shifted			https://helical-indexing-hi3d.streamlit.app/?emd_id=emd-12266&rise=nan&twist=nan&csym=2&rise2=4.78&twist2=-0.86&csym2=2
EMD-18717	amyloid	3.86	4.773	-1.3	C3	4.773	-1.3	C3	0		0.80913	0.80913	Yes	equal	deposited			https://helical-indexing-hi3d.streamlit.app/?emd_id=emd-18717&rise=4.773&twist=-1.3&csym=3&rise2=4.773&twist2=-1.3&csym2=3
EMD-28721	amyloid	3.88	4.75	-1	C1	4.765	-0.994	C1	0.015098		0.77193	0.77822	Yes	improve	adjusted decimals			https://helical-indexing-hi3d.streamlit.app/?emd_id=emd-28721&rise=4.765&twist=-0.994&csym=1&rise2=4.75&twist2=-1.0&csym2=1
EMD-23687	amyloid	3.9	4.8	178.42	C2	4.81	-1.5	C2	0.0214221		0.52647	0.53309	No	improve	adjusted decimals			https://helical-indexing-hi3d.streamlit.app/?emd_id=emd-23687&rise=4.81&twist=-1.5&csym=2&rise2=4.8&twist2=178.42&csym2=2
EMD-11382	amyloid	3.9	2.41	179.05	C1	2.41	179.05	C1	0		0.71407	0.71407	No	equal	deposited			https://helical-indexing-hi3d.streamlit.app/?emd_id=emd-11382&rise=2.41&twist=179.05&csym=1&rise2=2.41&twist2=179.05&csym2=1
EMD-28014	amyloid	3.9	4.88	-0.72	C1	4.75	0.53	C1	0.392706	z -> x	0.41263	0.88582	Yes	improve	twist sign			https://helical-indexing-hi3d.streamlit.app/?emd_id=emd-28014&rise=4.75&twist=0.53&csym=1&rise2=4.88&twist2=-0.72&csym2=1
EMD-27323	amyloid	3.9	4.758	-1.25	C1	4.929	-1.503	C1	0.188982		0.69784	0.77344	Yes	improve	adjusted decimals			https://helical-indexing-hi3d.streamlit.app/?emd_id=emd-27323&rise=4.929&twist=-1.503&csym=1&rise2=4.758&twist2=-1.25&csym2=1
EMD-27458	amyloid	3.92	4.74	-2.36	C2	4.75	-2.402	C2	0.0204282		0.80198	0.80198	Yes	equal	deposited			https://helical-indexing-hi3d.streamlit.app/?emd_id=emd-27458&rise=4.75&twist=-2.402&csym=2&rise2=4.74&twist2=-2.36&csym2=2
EMD-0014	amyloid	3.975	4.83	-0.608	C2	4.81068	-0.617728	C2	0.0199901		0.74863	0.74911	No	improve	adjusted decimals			https://helical-indexing-hi3d.streamlit.app/?emd_id=emd-0014&rise=4.81068&twist=-0.617728&csym=2&rise2=4.83&twist2=-0.608&csym2=2
EMD-23212	amyloid	4	2.43	-179.3	C1	2.36	179.09	C1	0.624858		0.65764	0.75618	Yes	improve	twist sign			https://helical-indexing-hi3d.streamlit.app/?emd_id=emd-23212&rise=2.36&twist=179.09&csym=1&rise2=2.43&twist2=-179.3&csym2=1
EMD-23688	amyloid	4	2.4	178.33	C1	2.4	178.33	C1	0	z -> x	0.99511	0.99511	Yes	equal	deposited			https://helical-indexing-hi3d.streamlit.app/?emd_id=emd-23688&rise=2.4&twist=178.33&csym=1&rise2=2.4&twist2=178.33&csym2=1
EMD-11383	amyloid	4	4.81	-1.9	C1	4.81	-1.9304	C1	0.00897534		0.72581	0.72589	No	improve	adjusted decimals			https://helical-indexing-hi3d.streamlit.app/?emd_id=emd-11383&rise=4.81&twist=-1.9304&csym=1&rise2=4.81&twist2=-1.9&csym2=1
EMD-16961	amyloid	4	4.72	-5.24	C1	4.72	-5.24	C1	0		0.93249	0.93249	Yes	equal	deposited			https://helical-indexing-hi3d.streamlit.app/?emd_id=emd-16961&rise=4.72&twist=-5.24&csym=1&rise2=4.72&twist2=-5.24&csym2=1
EMD-3851	amyloid	4	2.335	-179.275	C1	2.327342349	179.269	C1	0.108428		0.08001	0.89941	Yes	improve	twist sign			https://helical-indexing-hi3d.streamlit.app/?emd_id=emd-3851&rise=2.327342349&twist=179.2688715&csym=1&rise2=2.335&twist2=-179.275&csym2=1
EMD-16780	amyloid	4	4.9	-1.63	C1	4.9	-1.65608	C1	0.00839145		0.74275	0.7428	No	improve	adjusted decimals			https://helical-indexing-hi3d.streamlit.app/?emd_id=emd-16780&rise=4.9&twist=-1.65608&csym=1&rise2=4.9&twist2=-1.63&csym2=1
EMD-0274	amyloid	4	4.903	-1.608	C1	4.903	-1.608	C1	0		0.77143	0.77143	Yes	equal	deposited			https://helical-indexing-hi3d.streamlit.app/?emd_id=emd-0274&rise=4.903&twist=-1.608&csym=1&rise2=4.903&twist2=-1.608&csym2=1
EMD-18716	amyloid	4.05	4.792	-1.802	C1	4.792	-1.802	C1	0		0.7926	0.7926	Yes	equal	deposited			https://helical-indexing-hi3d.streamlit.app/?emd_id=emd-18716&rise=4.792&twist=-1.802&csym=1&rise2=4.792&twist2=-1.802&csym2=1
EMD-23689	amyloid	4.1	4.81	-2.94	C1	4.81	-2.94	C1	0	z -> x	0.99658	0.99658	Yes	equal	deposited			https://helical-indexing-hi3d.streamlit.app/?emd_id=emd-23689&rise=4.81&twist=-2.94&csym=1&rise2=4.81&twist2=-2.94&csym2=1
EMD-26268	amyloid	4.2	4.78	-0.86	C1	4.78	-0.86	C1	0		0.95734	0.95734	Yes	equal	deposited			https://helical-indexing-hi3d.streamlit.app/?emd_id=emd-26268&rise=4.78&twist=-0.86&csym=1&rise2=4.78&twist2=-0.86&csym2=1
EMD-10669	amyloid	4.2	2.351	178.23	C1	2.351	-178.23	C1	0.873821		0.36675	0.88652	Yes	improve	twist sign			https://helical-indexing-hi3d.streamlit.app/?emd_id=emd-10669&rise=2.351&twist=-178.23&csym=1&rise2=2.351&twist2=178.23&csym2=1
EMD-16957	amyloid	4.2	4.63	-2.95	C1	4.63	-2.95	C1	0		0.84589	0.84589	Yes	equal	deposited			https://helical-indexing-hi3d.streamlit.app/?emd_id=emd-16957&rise=4.63&twist=-2.95&csym=1&rise2=4.63&twist2=-2.95&csym2=1
EMD-27082	amyloid	4.2	4.84	-0.7	C1	4.84	-0.7	C1	0		0.8477	0.8477	Yes	equal	deposited			https://helical-indexing-hi3d.streamlit.app/?emd_id=emd-27082&rise=4.84&twist=-0.7&csym=1&rise2=4.84&twist2=-0.7&csym2=1
EMD-12268	amyloid	4.23	4.8	-0.86	C1	4.7712	-0.8497	C1	0.0290338		0.42346	0.42841	Excluded		z-shifted			https://helical-indexing-hi3d.streamlit.app/?emd_id=emd-12268&rise=4.7712&twist=-0.8497&csym=1&rise2=4.8&twist2=-0.86&csym2=1
EMD-30622	amyloid	4.24	4.8	-7.53	C1	4.8	-7.53	C1	0		0.85794	0.85794	Yes	equal	deposited			https://helical-indexing-hi3d.streamlit.app/?emd_id=emd-30622&rise=4.8&twist=-7.53&csym=1&rise2=4.8&twist2=-7.53&csym2=1
EMD-26277	amyloid	4.5	4.8	-0.4	C1	4.8	-0.4	C1	0		0.95558	0.95558	Yes	equal	deposited			https://helical-indexing-hi3d.streamlit.app/?emd_id=emd-26277&rise=4.8&twist=-0.4&csym=1&rise2=4.8&twist2=-0.4&csym2=1
EMD-29980	amyloid	4.8	4.926	-0.7	C1	4.926	-0.7	C1	0		0.97958	0.97958	Yes	equal	deposited			https://helical-indexing-hi3d.streamlit.app/?emd_id=emd-29980&rise=4.926&twist=-0.7&csym=1&rise2=4.926&twist2=-0.7&csym2=1
EMD-34813	amyloid	4.9	2.75	-179.4	C1	2.6675	-179.4	C1	0.0825		0.70368	0.70458	No	improve	adjusted decimals			https://helical-indexing-hi3d.streamlit.app/?emd_id=emd-34813&rise=2.6675&twist=-179.4&csym=1&rise2=2.75&twist2=-179.4&csym2=1
EMD-3132	amyloid	7	4.7	0.769	C2	4.7	-0.769	C2	0.37193		0.36515	0.99881	Yes	improve	twist sign			https://helical-indexing-hi3d.streamlit.app/?emd_id=emd-3132&rise=4.7&twist=-0.769&csym=2&rise2=4.7&twist2=0.769&csym2=2
EMD-17021	amyloid	2.63	4.71	-2.12	C1	4.79	-2.12	C1	0.08		0.66365	0.8648	Yes	improve	adjusted decimals			https://helical-indexing-hi3d.streamlit.app/?emd_id=emd-17021&rise=4.79&twist=-2.12&csym=1&rise2=4.71&twist2=-2.12&csym2=1
EMD-17020	amyloid	2.67	4.78	-2.15	C1	4.793	-2.159	C1	0.013273		0.76846	0.76973	Yes	improve	adjusted decimals			https://helical-indexing-hi3d.streamlit.app/?emd_id=emd-17020&rise=4.793&twist=-2.159&csym=1&rise2=4.78&twist2=-2.15&csym2=1
EMD-26290	amyloid	2.8	4.8	-0.4	C2	4.8	-0.4	C2	0		0.958	0.958	Yes	equal	deposited			https://helical-indexing-hi3d.streamlit.app/?emd_id=emd-26290&rise=4.8&twist=-0.4&csym=2&rise2=4.8&twist2=-0.4&csym2=2
EMD-16681	amyloid	2.85	4.996	1.232	C1	4.996	1.232	C1	0		0.95196	0.95196	Yes	equal	deposited			https://helical-indexing-hi3d.streamlit.app/?emd_id=emd-16681&rise=4.996&twist=1.232&csym=1&rise2=4.996&twist2=1.232&csym2=1
EMD-17738	amyloid	2.99	4.81	-1.24	C1	4.81	-1.24	C1	0		0.82011	0.82011	Yes	equal	deposited			https://helical-indexing-hi3d.streamlit.app/?emd_id=emd-17738&rise=4.81&twist=-1.24&csym=1&rise2=4.81&twist2=-1.24&csym2=1
EMD-26296	amyloid	3	4.8	-0.4	C1	4.8	-0.4	C1	0		0.95494	0.95494	Yes	equal	deposited			https://helical-indexing-hi3d.streamlit.app/?emd_id=emd-26296&rise=4.8&twist=-0.4&csym=1&rise2=4.8&twist2=-0.4&csym2=1
EMD-17109	amyloid	3.05	4.78	-3.06	C2	4.85	-2.96	C2	0.0774246		0.80738	0.85291	Yes	improve	adjusted decimals			https://helical-indexing-hi3d.streamlit.app/?emd_id=emd-17109&rise=4.85&twist=-2.96&csym=2&rise2=4.78&twist2=-3.06&csym2=2
EMD-26294	amyloid	3.1	4.8	-0.4	C2	4.8	-0.4	C2	0		0.96369	0.96369	Yes	equal	deposited			https://helical-indexing-hi3d.streamlit.app/?emd_id=emd-26294&rise=4.8&twist=-0.4&csym=2&rise2=4.8&twist2=-0.4&csym2=2
EMD-19446	amyloid	3.2	4.74	-1.33	C2	4.74	-1.33	C2	0		0.81896	0.81896	Yes	equal	deposited			https://helical-indexing-hi3d.streamlit.app/?emd_id=emd-19446&rise=4.74&twist=-1.33&csym=2&rise2=4.74&twist2=-1.33&csym2=2
EMD-26295	amyloid	3.4	4.8	-0.4	C1	4.8	-0.4	C1	0		0.95441	0.95441	Yes	equal	deposited			https://helical-indexing-hi3d.streamlit.app/?emd_id=emd-26295&rise=4.8&twist=-0.4&csym=1&rise2=4.8&twist2=-0.4&csym2=1
EMD-19462	amyloid	3.4	4.76	-0.82	C2	4.76	-0.82	C2	0		0.95789	0.95789	Yes	equal	deposited			https://helical-indexing-hi3d.streamlit.app/?emd_id=emd-19462&rise=4.76&twist=-0.82&csym=2&rise2=4.76&twist2=-0.82&csym2=2
EMD-29920	amyloid	3.4	4.898	-1.245	C1	4.898	-1.245	C1	0		0.96959	0.96959	Yes	equal	deposited			https://helical-indexing-hi3d.streamlit.app/?emd_id=emd-29920&rise=4.898&twist=-1.245&csym=1&rise2=4.898&twist2=-1.245&csym2=1
EMD-26286	amyloid	3.6	4.8	-0.4	C2	4.8	-0.4	C2	0		0.96523	0.96523	Yes	equal	deposited			https://helical-indexing-hi3d.streamlit.app/?emd_id=emd-26286&rise=4.8&twist=-0.4&csym=2&rise2=4.8&twist2=-0.4&csym2=2
EMD-26285	amyloid	3.6	4.8	-0.4	C1	4.8	-0.4	C1	0		0.95591	0.95591	Yes	equal	deposited			https://helical-indexing-hi3d.streamlit.app/?emd_id=emd-26285&rise=4.8&twist=-0.4&csym=1&rise2=4.8&twist2=-0.4&csym2=1
EMD-18226	amyloid	3.7	4.82	-3.06	C2	4.82	-3.06	C2	0		0.88484	0.88484	Yes	equal	deposited			https://helical-indexing-hi3d.streamlit.app/?emd_id=emd-18226&rise=4.82&twist=-3.06&csym=2&rise2=4.82&twist2=-3.06&csym2=2
EMD-18364	amyloid	3.86	4.79	-1.2	C1	4.6463	-1.164	C1	0.144569		1	1	Excluded		wrong voxel size			https://helical-indexing-hi3d.streamlit.app/?emd_id=emd-18364&rise=4.6463&twist=-1.164&csym=1&rise2=4.79&twist2=-1.2&csym2=1
EMD-15227	amyloid	3.9	4.79	-1.516	C1	4.79	-1.516	C1	0		0.95355	0.95355	Yes	equal	deposited			https://helical-indexing-hi3d.streamlit.app/?emd_id=emd-15227&rise=4.79&twist=-1.516&csym=1&rise2=4.79&twist2=-1.516&csym2=1
EMD-15226	amyloid	4.1	4.8	-1.416	C1	4.8	-1.416	C1	0		0.95288	0.95288	Yes	equal	deposited			https://helical-indexing-hi3d.streamlit.app/?emd_id=emd-15226&rise=4.8&twist=-1.416&csym=1&rise2=4.8&twist2=-1.416&csym2=1
EMD-18354	amyloid	4.22	4.75	-1.22	C1	4.75	-1.22	C1	0		0.96562	0.96562	Yes	equal	deposited			https://helical-indexing-hi3d.streamlit.app/?emd_id=emd-18354&rise=4.75&twist=-1.22&csym=1&rise2=4.75&twist2=-1.22&csym2=1
EMD-18349	amyloid	4.28	4.75	-0.78	C1	4.75	-0.78	C1	0		0.96802	0.96802	Yes	equal	deposited			https://helical-indexing-hi3d.streamlit.app/?emd_id=emd-18349&rise=4.75&twist=-0.78&csym=1&rise2=4.75&twist2=-0.78&csym2=1
EMD-26293	amyloid	4.3	4.8	-0.4	C2	4.8	-0.4	C2	0		0.9651	0.9651	Yes	equal	deposited			https://helical-indexing-hi3d.streamlit.app/?emd_id=emd-26293&rise=4.8&twist=-0.4&csym=2&rise2=4.8&twist2=-0.4&csym2=2
EMD-26284	amyloid	4.4	4.76	-0.39	C1	4.76	-0.39	C1	0		0.95563	0.95563	Yes	equal	deposited			https://helical-indexing-hi3d.streamlit.app/?emd_id=emd-26284&rise=4.76&twist=-0.39&csym=1&rise2=4.76&twist2=-0.39&csym2=1
EMD-26287	amyloid	4.4	4.8	-0.4	C2	4.8	-0.4	C2	0		0.9653	0.9653	Yes	equal	deposited			https://helical-indexing-hi3d.streamlit.app/?emd_id=emd-26287&rise=4.8&twist=-0.4&csym=2&rise2=4.8&twist2=-0.4&csym2=2
EMD-26292	amyloid	4.5	4.8	-0.4	C1	4.8	-0.4	C1	0		0.95377	0.95377	Yes	equal	deposited			https://helical-indexing-hi3d.streamlit.app/?emd_id=emd-26292&rise=4.8&twist=-0.4&csym=1&rise2=4.8&twist2=-0.4&csym2=1
EMD-18355	amyloid	4.59	4.75	-1.14	C1	4.75	-1.14	C1	0		0.95647	0.95647	Yes	equal	deposited			https://helical-indexing-hi3d.streamlit.app/?emd_id=emd-18355&rise=4.75&twist=-1.14&csym=1&rise2=4.75&twist2=-1.14&csym2=1
EMD-18365	amyloid	5.27	4.84	-1.25	C1	4.84	-1.25	C1	0		0.96475	0.96475	Yes	equal	deposited			https://helical-indexing-hi3d.streamlit.app/?emd_id=emd-18365&rise=4.84&twist=-1.25&csym=1&rise2=4.84&twist2=-1.25&csym2=1
EMD-18359	amyloid	5.97	4.75	-1.22	C1	4.75	-1.22	C1	0		0.96433	0.96433	Yes	equal	deposited			https://helical-indexing-hi3d.streamlit.app/?emd_id=emd-18359&rise=4.75&twist=-1.22&csym=1&rise2=4.75&twist2=-1.22&csym2=1
EMD-18361	amyloid	5.97	4.65	-1.09	C1	4.65	-1.09	C1	0		0.88296	0.88296	Yes	equal	deposited			https://helical-indexing-hi3d.streamlit.app/?emd_id=emd-18361&rise=4.65&twist=-1.09&csym=1&rise2=4.65&twist2=-1.09&csym2=1
EMD-0021	amyloid	6.69	4.9	-0.639	C1	4.9	-0.639	C1	0		0.79995	0.79995	Yes	equal	deposited			https://helical-indexing-hi3d.streamlit.app/?emd_id=emd-0021&rise=4.9&twist=-0.639&csym=1&rise2=4.9&twist2=-0.639&csym2=1
EMD-18356	amyloid	6.73	4.76	-1.2	C1	4.76	-1.2	C1	0		0.94135	0.94135	Yes	equal	deposited			https://helical-indexing-hi3d.streamlit.app/?emd_id=emd-18356&rise=4.76&twist=-1.2&csym=1&rise2=4.76&twist2=-1.2&csym2=1
EMD-26289	amyloid	6.9	4.8	-0.4	C2	4.8	-0.4	C2	0		0.96312	0.96312	Yes	equal	deposited			https://helical-indexing-hi3d.streamlit.app/?emd_id=emd-26289&rise=4.8&twist=-0.4&csym=2&rise2=4.8&twist2=-0.4&csym2=2
EMD-26291	amyloid	7	4.8	-0.4	C2	4.8	-0.4	C2	0		0.96285	0.96285	Yes	equal	deposited			https://helical-indexing-hi3d.streamlit.app/?emd_id=emd-26291&rise=4.8&twist=-0.4&csym=2&rise2=4.8&twist2=-0.4&csym2=2
EMD-26288	amyloid	7.2	4.8	-0.4	C1	4.8	-0.4	C1	0		0.9568	0.9568	Yes	equal	deposited			https://helical-indexing-hi3d.streamlit.app/?emd_id=emd-26288&rise=4.8&twist=-0.4&csym=1&rise2=4.8&twist2=-0.4&csym2=1
EMD-18344	amyloid	7.2	4.75	-0.81	C1	4.75	-0.81	C1	0		0.96442	0.96442	Yes	equal	deposited			https://helical-indexing-hi3d.streamlit.app/?emd_id=emd-18344&rise=4.75&twist=-0.81&csym=1&rise2=4.75&twist2=-0.81&csym2=1
EMD-18348	amyloid	7.34	4.79	-1.09	C1	4.79	-1.09	C1	0		0.96387	0.96387	Yes	equal	deposited			https://helical-indexing-hi3d.streamlit.app/?emd_id=emd-18348&rise=4.79&twist=-1.09&csym=1&rise2=4.79&twist2=-1.09&csym2=1
EMD-26281	amyloid	7.6	4.8	-0.4	C1	4.8	-0.4	C1	0		0.9553	0.9553	Yes	equal	deposited			https://helical-indexing-hi3d.streamlit.app/?emd_id=emd-26281&rise=4.8&twist=-0.4&csym=1&rise2=4.8&twist2=-0.4&csym2=1
EMD-18363	amyloid	8.11	4.75	-1.32	C1	4.75	-1.32	C1	0		0.96176	0.96176	Yes	equal	deposited			https://helical-indexing-hi3d.streamlit.app/?emd_id=emd-18363&rise=4.75&twist=-1.32&csym=1&rise2=4.75&twist2=-1.32&csym2=1
EMD-3986	amyloid	8.4	4.69	0.94	C1	4.69	-0.94	C1	0.386599		0.59516	0.81707	Yes	improve	twist sign			https://helical-indexing-hi3d.streamlit.app/?emd_id=emd-3986&rise=4.69&twist=-0.94&csym=1&rise2=4.69&twist2=0.94&csym2=1
EMD-18360	amyloid	8.55	4.75	-1.17	C1	4.75	-1.17	C1	0		0.95518	0.95518	Yes	equal	deposited			https://helical-indexing-hi3d.streamlit.app/?emd_id=emd-18360&rise=4.75&twist=-1.17&csym=1&rise2=4.75&twist2=-1.17&csym2=1
EMD-18358	amyloid	8.56	4.75	-1.32	C1	4.75	-1.32	C1	0		0.96396	0.96396	Yes	equal	deposited			https://helical-indexing-hi3d.streamlit.app/?emd_id=emd-18358&rise=4.75&twist=-1.32&csym=1&rise2=4.75&twist2=-1.32&csym2=1
EMD-5008	amyloid	8.8	4.8	1		4.8	1	Cnan	0		0.92422	0.92422	Yes	equal	deposited
EMD-26282	amyloid	8.8	4.8	-0.4	C2	4.8	-0.4	C2	0		0.97059	0.97059	Yes	equal	deposited			https://helical-indexing-hi3d.streamlit.app/?emd_id=emd-26282&rise=4.8&twist=-0.4&csym=2&rise2=4.8&twist2=-0.4&csym2=2
EMD-18347	amyloid	9	4.75	-0.7	C1	4.75	-0.7	C1	0		0.95864	0.95864	Yes	equal	deposited			https://helical-indexing-hi3d.streamlit.app/?emd_id=emd-18347&rise=4.75&twist=-0.7&csym=1&rise2=4.75&twist2=-0.7&csym2=1
EMD-3987	amyloid	9.3	4.69	0.88	C2	4.69	-0.88	C2	0.388532		0.67651	0.99495	Yes	improve	twist sign			https://helical-indexing-hi3d.streamlit.app/?emd_id=emd-3987&rise=4.69&twist=-0.88&csym=2&rise2=4.69&twist2=0.88&csym2=2
EMD-3989	amyloid	9.4	4.69	0.84	C2	4.69	-0.84	C2	0.364536		0.38214	0.99894	Yes	improve	twist sign			https://helical-indexing-hi3d.streamlit.app/?emd_id=emd-3989&rise=4.69&twist=-0.84&csym=2&rise2=4.69&twist2=0.84&csym2=2
EMD-3988	amyloid	9.7	4.69	0.85	C1	4.69	-0.85	C1	0.313708		0.37353	0.99683	Yes	improve	twist sign			https://helical-indexing-hi3d.streamlit.app/?emd_id=emd-3988&rise=4.69&twist=-0.85&csym=1&rise2=4.69&twist2=0.85&csym2=1
EMD-3990	amyloid	13.4	4.69	0.82	C2	4.69	0.82	C2	0		0.8228	0.8228	Yes	equal	deposited			https://helical-indexing-hi3d.streamlit.app/?emd_id=emd-3990&rise=4.69&twist=0.82&csym=2&rise2=4.69&twist2=0.82&csym2=2
EMD-3991	amyloid	15.9	4.69	0.8	C1	4.69	-0.8	C1	0.33893		0.43787	0.99925	Yes	improve	twist sign			https://helical-indexing-hi3d.streamlit.app/?emd_id=emd-3991&rise=4.69&twist=-0.8&csym=1&rise2=4.69&twist2=0.8&csym2=1
EMD-3994	amyloid	17.7	4.69	0.72	C2	4.5493	0.73728	C2	0.140778		0.46804	0.47365	No	improve	adjusted decimals			https://helical-indexing-hi3d.streamlit.app/?emd_id=emd-3994&rise=4.5493&twist=0.73728&csym=2&rise2=4.69&twist2=0.72&csym2=2
EMD-3992	amyloid	18.2	4.69	0.84	C2	4.69	-0.84	C2	0.437186		0.32905	0.99695	Yes	improve	twist sign			https://helical-indexing-hi3d.streamlit.app/?emd_id=emd-3992&rise=4.69&twist=-0.84&csym=2&rise2=4.69&twist2=0.84&csym2=2
EMD-18362	amyloid	21.1	4.35	-0.8	C1	4.35	-0.8	C1	0		0.77303	0.77303	Yes	equal	deposited			https://helical-indexing-hi3d.streamlit.app/?emd_id=emd-18362&rise=4.35&twist=-0.8&csym=1&rise2=4.35&twist2=-0.8&csym2=1
EMD-18243	amyloid	2.39	4.84	-0.44	C1	4.84	-0.44	C1	0		0.88172	0.88172	Yes	equal	deposited			https://helical-indexing-hi3d.streamlit.app/?emd_id=emd-18243&rise=4.84&twist=-0.44&csym=1&rise2=4.84&twist2=-0.44&csym2=1
EMD-33960	amyloid	2.5	2.43	179.56	C1	2.43	179.56	C1	0		0.95438	0.95438	Yes	equal	deposited			https://helical-indexing-hi3d.streamlit.app/?emd_id=emd-33960&rise=2.43&twist=179.56&csym=1&rise2=2.43&twist2=179.56&csym2=1
EMD-35406	amyloid	2.62	4.77	-1.08	C1	4.77	-1.08	C1	0		0.96597	0.96597	Yes	equal	deposited			https://helical-indexing-hi3d.streamlit.app/?emd_id=emd-35406&rise=4.77&twist=-1.08&csym=1&rise2=4.77&twist2=-1.08&csym2=1
EMD-35404	amyloid	2.68	2.47	179.43	C1	2.38	179.44	C1	0.0901231		0.4276	0.95637	Yes	improve	adjusted decimals			https://helical-indexing-hi3d.streamlit.app/?emd_id=emd-35404&rise=2.38&twist=179.44&csym=1&rise2=2.47&twist2=179.43&csym2=1
EMD-35409	amyloid	2.69	2.37	179.42	C1	2.37	179.42	C1	0		0.95868	0.95868	Yes	equal	deposited			https://helical-indexing-hi3d.streamlit.app/?emd_id=emd-35409&rise=2.37&twist=179.42&csym=1&rise2=2.37&twist2=179.42&csym2=1
EMD-35408	amyloid	2.7	4.77	-1.08	C1	4.77	-1.08	C1	0		0.96621	0.96621	Yes	equal	deposited			https://helical-indexing-hi3d.streamlit.app/?emd_id=emd-35408&rise=4.77&twist=-1.08&csym=1&rise2=4.77&twist2=-1.08&csym2=1
EMD-35403	amyloid	2.7	2.37	179.43	C1	2.37	179.43	C1	0		0.95093	0.95093	Yes	equal	deposited			https://helical-indexing-hi3d.streamlit.app/?emd_id=emd-35403&rise=2.37&twist=179.43&csym=1&rise2=2.37&twist2=179.43&csym2=1
EMD-13712	amyloid	2.83	4.851	1.443	C1	4.851	1.443	C1	0		0.94609	0.94609	Yes	equal	deposited			https://helical-indexing-hi3d.streamlit.app/?emd_id=emd-13712&rise=4.851&twist=1.443&csym=1&rise2=4.851&twist2=1.443&csym2=1
EMD-16682	amyloid	2.93	4.974	1.151	C1	4.974	1.151	C1	0		0.9559	0.9559	Yes	equal	deposited			https://helical-indexing-hi3d.streamlit.app/?emd_id=emd-16682&rise=4.974&twist=1.151&csym=1&rise2=4.974&twist2=1.151&csym2=1
EMD-18240	amyloid	2.93	4.81	-0.43	C1	4.81	-0.43	C1	0		0.75917	0.75917	Yes	equal	deposited			https://helical-indexing-hi3d.streamlit.app/?emd_id=emd-18240&rise=4.81&twist=-0.43&csym=1&rise2=4.81&twist2=-0.43&csym2=1
EMD-13710	amyloid	2.94	4.847	1.412	C1	4.847	1.412	C1	0		0.94877	0.94877	Yes	equal	deposited			https://helical-indexing-hi3d.streamlit.app/?emd_id=emd-13710&rise=4.847&twist=1.412&csym=1&rise2=4.847&twist2=1.412&csym2=1
EMD-18241	amyloid	2.97	4.8	-0.42	C2	4.8	-0.42	C2	0		0.85575	0.85575	Yes	equal	deposited			https://helical-indexing-hi3d.streamlit.app/?emd_id=emd-18241&rise=4.8&twist=-0.42&csym=2&rise2=4.8&twist2=-0.42&csym2=2
EMD-8910	amyloid	3	2.41	179.44	C1	2.41	179.44	C1	0		0.8174	0.8174	Yes	equal	deposited			https://helical-indexing-hi3d.streamlit.app/?emd_id=emd-8910&rise=2.41&twist=179.44&csym=1&rise2=2.41&twist2=179.44&csym2=1
EMD-29037	amyloid	3.09	2.44	179.75	C1	2.44	179.75	C1	0		0.9559	0.9559	Yes	equal	deposited			https://helical-indexing-hi3d.streamlit.app/?emd_id=emd-29037&rise=2.44&twist=179.75&csym=1&rise2=2.44&twist2=179.75&csym2=1
EMD-18874	amyloid	3.1	4.72	-0.88	C1	4.72	-0.88	C1	0		0.81788	0.81788	Yes	equal	deposited			https://helical-indexing-hi3d.streamlit.app/?emd_id=emd-18874&rise=4.72&twist=-0.88&csym=1&rise2=4.72&twist2=-0.88&csym2=1
EMD-0259	amyloid	3.2	2.37	179.45	C1	4.666	-1.033	C1	39.6548		0.3139	0.43739	Excluded		xy-shifted			https://helical-indexing-hi3d.streamlit.app/?emd_id=emd-0259&rise=4.666&twist=-1.033&csym=1&rise2=2.37&twist2=179.45&csym2=1
EMD-25995	amyloid	3.25	4.79	-0.43	C1	4.79	-0.43	C1	0	z -> x	0.91908	0.91908	Yes	equal	deposited			https://helical-indexing-hi3d.streamlit.app/?emd_id=emd-25995&rise=4.79&twist=-0.43&csym=1&rise2=4.79&twist2=-0.43&csym2=1
EMD-0260	amyloid	3.3	4.76	-1.04	C1	4.79	-1.08	C1	0.036381		0.86205	0.86708	Yes	improve	adjusted decimals			https://helical-indexing-hi3d.streamlit.app/?emd_id=emd-0260&rise=4.79&twist=-1.08&csym=1&rise2=4.76&twist2=-1.04&csym2=1
EMD-21207	amyloid	3.3	2.353	179.417	C1	2.353	179.417	C1	0		0.72097	0.72097	No	equal	adjusted decimals			https://helical-indexing-hi3d.streamlit.app/?emd_id=emd-21207&rise=2.353&twist=179.417&csym=1&rise2=2.353&twist2=179.417&csym2=1
EMD-26427	amyloid	3.38	2.418	179.504	C1	2.418	179.504	C1	0		0.88798	0.88798	Yes	equal	deposited			https://helical-indexing-hi3d.streamlit.app/?emd_id=emd-26427&rise=2.418&twist=179.504&csym=1&rise2=2.418&twist2=179.504&csym2=1
EMD-17736	amyloid	3.39	4.82	-1.29	C1	4.82	-1.29	C1	0		0.85285	0.85285	Yes	equal	deposited			https://helical-indexing-hi3d.streamlit.app/?emd_id=emd-17736&rise=4.82&twist=-1.29&csym=1&rise2=4.82&twist2=-1.29&csym2=1
EMD-28943	amyloid	3.4	4.8	-0.42	C1	4.8	-0.42	C1	0		0.94919	0.94919	Yes	equal	deposited			https://helical-indexing-hi3d.streamlit.app/?emd_id=emd-28943&rise=4.8&twist=-0.42&csym=1&rise2=4.8&twist2=-0.42&csym2=1
EMD-35405	amyloid	3.43	2.37	179.46	C1	2.37	179.46	C1	0		0.95063	0.95063	Yes	equal	deposited			https://helical-indexing-hi3d.streamlit.app/?emd_id=emd-35405&rise=2.37&twist=179.46&csym=1&rise2=2.37&twist2=179.46&csym2=1
EMD-16434	amyloid	3.5	2.4	179.2	C1	2.4	179.2	C1	0		0.94785	0.94785	Yes	equal	deposited			https://helical-indexing-hi3d.streamlit.app/?emd_id=emd-16434&rise=2.4&twist=179.2&csym=1&rise2=2.4&twist2=179.2&csym2=1
EMD-16608	amyloid	3.5	4.82	-0.94	C1	4.82	-0.94	C1	0		0.95831	0.95831	Yes	equal	deposited			https://helical-indexing-hi3d.streamlit.app/?emd_id=emd-16608&rise=4.82&twist=-0.94&csym=1&rise2=4.82&twist2=-0.94&csym2=1
EMD-3742	amyloid	3.5	2.36	179.4	C1	4.56	-1.212	C1	51.7326		0.56245	0.71511	Excluded		xy-shifted			https://helical-indexing-hi3d.streamlit.app/?emd_id=emd-3742&rise=4.56&twist=-1.212&csym=1&rise2=2.36&twist2=179.4&csym2=1
EMD-12553	amyloid	3.55	2.37	179.44	C1	2.37	179.44	C1	0		0.95223	0.95223	Yes	equal	deposited			https://helical-indexing-hi3d.streamlit.app/?emd_id=emd-12553&rise=2.37&twist=179.44&csym=1&rise2=2.37&twist2=179.44&csym2=1
EMD-18242	amyloid	3.56	4.82	-0.43	C2	4.82	-0.43	C2	0		0.84629	0.84629	Yes	equal	deposited			https://helical-indexing-hi3d.streamlit.app/?emd_id=emd-18242&rise=4.82&twist=-0.43&csym=2&rise2=4.82&twist2=-0.43&csym2=2
EMD-16604	amyloid	3.6	4.79	-0.93	C1	4.79	-0.93	C1	0		0.95327	0.95327	Yes	equal	deposited			https://helical-indexing-hi3d.streamlit.app/?emd_id=emd-16604&rise=4.79&twist=-0.93&csym=1&rise2=4.79&twist2=-0.93&csym2=1
EMD-35407	amyloid	3.66	2.38	179.47	C1	2.38	179.47	C1	0		0.95371	0.95371	Yes	equal	deposited			https://helical-indexing-hi3d.streamlit.app/?emd_id=emd-35407&rise=2.38&twist=179.47&csym=1&rise2=2.38&twist2=179.47&csym2=1
EMD-21200	amyloid	3.8	4.8	-0.6	C2	4.7424	-0.6096	C2	0.0576843		0.60684	0.60765	No	improve	adjusted decimals			https://helical-indexing-hi3d.streamlit.app/?emd_id=emd-21200&rise=4.7424&twist=-0.6096&csym=2&rise2=4.8&twist2=-0.6&csym2=2
EMD-10670	amyloid	4.2	2.352	179.1	C1	2.352	179.1	C1	0		0.96209	0.96209	Yes	equal	deposited			https://helical-indexing-hi3d.streamlit.app/?emd_id=emd-10670&rise=2.352&twist=179.1&csym=1&rise2=2.352&twist2=179.1&csym2=1
EMD-22051	amyloid	4.3	4.9	2.3	C7	4.9	2.3	C7	0		0.99966	0.99966	Yes	equal	deposited			https://helical-indexing-hi3d.streamlit.app/?emd_id=emd-22051&rise=4.9&twist=2.3&csym=7&rise2=4.9&twist2=2.3&csym2=7
EMD-21201	amyloid	4.3	4.8	-0.85	C1	4.7424	-0.8245	C1	0.0580901		0.61522	0.61555	Excluded		xy-shifted			https://helical-indexing-hi3d.streamlit.app/?emd_id=emd-21201&rise=4.7424&twist=-0.8245&csym=1&rise2=4.8&twist2=-0.85&csym2=1
EMD-3744	amyloid	4.9	4.78	-1.01	C1	4.78	-1.01	C1	0		0.83634	0.83634	Yes	equal	deposited			https://helical-indexing-hi3d.streamlit.app/?emd_id=emd-3744&rise=4.78&twist=-1.01&csym=1&rise2=4.78&twist2=-1.01&csym2=1
EMD-18357	amyloid	5.02	2.45	179.49	C1	2.45	179.49	C1	0		0.96346	0.96346	Yes	equal	deposited			https://helical-indexing-hi3d.streamlit.app/?emd_id=emd-18357&rise=2.45&twist=179.49&csym=1&rise2=2.45&twist2=179.49&csym2=1
EMD-12593	amyloid	5.1	2.29	179.45	C1	2.29	179.45	C1	0		0.95918	0.95918	Yes	equal	deposited			https://helical-indexing-hi3d.streamlit.app/?emd_id=emd-12593&rise=2.29&twist=179.45&csym=1&rise2=2.29&twist2=179.45&csym2=1
EMD-4864	amyloid	5.56	2.46	0.339	C1	2.43048	0.32883	C1	0.029755		0.69561	0.69571	No	improve	adjusted decimals			https://helical-indexing-hi3d.streamlit.app/?emd_id=emd-4864&rise=2.43048&twist=0.32883&csym=1&rise2=2.46&twist2=0.339&csym2=1
EMD-12592	amyloid	5.7	2.41	178.45	C1	2.41	178.45	C1	0		0.96331	0.96331	Yes	equal	deposited			https://helical-indexing-hi3d.streamlit.app/?emd_id=emd-12592&rise=2.41&twist=178.45&csym=1&rise2=2.41&twist2=178.45&csym2=1
EMD-4866	amyloid	7.01	2.45	0.294	C1	2.4353	0.29576	C1	0.0147127		0.74234	0.74241	No	improve	adjusted decimals			https://helical-indexing-hi3d.streamlit.app/?emd_id=emd-4866&rise=2.4353&twist=0.29576&csym=1&rise2=2.45&twist2=0.294&csym2=1
EMD-6328	amyloid	7.1	4.8	0.734	C2	4.8	-0.734	C2	0.47042		0.57348	0.95084	Yes	improve	twist sign			https://helical-indexing-hi3d.streamlit.app/?emd_id=emd-6328&rise=4.8&twist=-0.734&csym=2&rise2=4.8&twist2=0.734&csym2=2
EMD-6326	amyloid	7.5	4.8	0.734	C2	4.8	-0.734	C2	0.464816		0.57615	0.96638	Yes	improve	twist sign			https://helical-indexing-hi3d.streamlit.app/?emd_id=emd-6326&rise=4.8&twist=-0.734&csym=2&rise2=4.8&twist2=0.734&csym2=2
EMD-29038	amyloid	7.77	2.41	178.33	C1	2.41	181.54	C1	0.759818		0.48461	0.76035	Yes	improve	adjusted decimals	check		https://helical-indexing-hi3d.streamlit.app/?emd_id=emd-29038&rise=2.41&twist=181.54&csym=1&rise2=2.41&twist2=178.33&csym2=1
EMD-0078	amyloid	8	4.7	-0.6	C2	4.7	-0.6	C2	0		0.91424	0.91424	Yes	equal	deposited			https://helical-indexing-hi3d.streamlit.app/?emd_id=emd-0078&rise=4.7&twist=-0.6&csym=2&rise2=4.7&twist2=-0.6&csym2=2
EMD-10671	amyloid	8.1	2.323	179.47	C1	2.323	179.47	C1	0		0.9597	0.9597	Yes	equal	deposited			https://helical-indexing-hi3d.streamlit.app/?emd_id=emd-10671&rise=2.323&twist=179.47&csym=1&rise2=2.323&twist2=179.47&csym2=1
EMD-3128	amyloid	8.3	4.69	1.464	C2	4.69	1.464	C2	0		0.80978	0.80978	Yes	equal	deposited			https://helical-indexing-hi3d.streamlit.app/?emd_id=emd-3128&rise=4.69&twist=1.464&csym=2&rise2=4.69&twist2=1.464&csym2=2
EMD-6327	amyloid	8.3	4.8	0.734	C2	4.8	-0.734	C2	0.464935		0.57298	0.97088	Yes	improve	twist sign			https://helical-indexing-hi3d.streamlit.app/?emd_id=emd-6327&rise=4.8&twist=-0.734&csym=2&rise2=4.8&twist2=0.734&csym2=2
EMD-0019	amyloid	9.42	2.3	-0.161	C1	2.3	0.161	C1	0.204513		0.69767	0.9694	Yes	improve	twist sign			https://helical-indexing-hi3d.streamlit.app/?emd_id=emd-0019&rise=2.3&twist=0.161&csym=1&rise2=2.3&twist2=-0.161&csym2=1
EMD-5132	amyloid	10.1	4.8		C2			C2					Excluded					https://helical-indexing-hi3d.streamlit.app/?emd_id=emd-5132&rise=nan&twist=nan&csym=2&rise2=4.8&twist2=nan&csym2=2
EMD-3993	amyloid	20.3	4.69	0.7	C2	4.5493	0.7168	C2	0.140761		0.40867	0.41195	No	improve	adjusted decimals			https://helical-indexing-hi3d.streamlit.app/?emd_id=emd-3993&rise=4.5493&twist=0.7168&csym=2&rise2=4.69&twist2=0.7&csym2=2
EMD-26283	amyloid	23	4.78	-0.86	C1	4.78	-0.86	C1	0		0.95944	0.95944	Yes	equal	deposited			https://helical-indexing-hi3d.streamlit.app/?emd_id=emd-26283&rise=4.78&twist=-0.86&csym=1&rise2=4.78&twist2=-0.86&csym2=1
EMD-6482	amyloid	40	4.7	1.1	C1	4.7	1.1	C1	0		0.99999	0.99999	Yes	equal	deposited			https://helical-indexing-hi3d.streamlit.app/?emd_id=emd-6482&rise=4.7&twist=1.1&csym=1&rise2=4.7&twist2=1.1&csym2=1
EMD-30648	amyloid	4.5	2.42	-179.55	C1	2.44904	-180.63	C1	0.288194		0.67318	0.9268	Yes	improve	adjusted decimals			https://helical-indexing-hi3d.streamlit.app/?emd_id=emd-30648&rise=2.44904&twist=-180.63&csym=1&rise2=2.42&twist2=-179.55&csym2=1
EMD-60527	amyloid	2.5	2.39	-179.23	C1	2.39	-179.23	C1	0		0.9696	0.9696	Yes	equal	deposited			https://helical-indexing-hi3d.streamlit.app/?emd_id=emd-60527&rise=2.39&twist=-179.23&csym=1&rise2=2.39&twist2=-179.23&csym2=1
EMD-60532	amyloid	3.4	2.4	179.57	C1	2.4	179.57	C1	0		0.94702	0.94702	Yes	equal	deposited			https://helical-indexing-hi3d.streamlit.app/?emd_id=emd-60532&rise=2.4&twist=179.57&csym=1&rise2=2.4&twist2=179.57&csym2=1
EMD-60529	amyloid	3.1	2.41	179.62	C1	2.41	179.62	C1	0		0.95829	0.95829	Yes	equal	deposited			https://helical-indexing-hi3d.streamlit.app/?emd_id=emd-60529&rise=2.41&twist=179.62&csym=1&rise2=2.41&twist2=179.62&csym2=1
EMD-60533	amyloid	3.2	4.77	-1.08	C1	4.77	-1.08	C1	0		0.95165	0.95165	Yes	equal	deposited			https://helical-indexing-hi3d.streamlit.app/?emd_id=emd-60533&rise=4.77&twist=-1.08&csym=1&rise2=4.77&twist2=-1.08&csym2=1
EMD-60539	amyloid	3.5	2.4	179.5	C1	2.4	179.5	C1	0		0.94163	0.94163	Yes	equal	deposited			https://helical-indexing-hi3d.streamlit.app/?emd_id=emd-60539&rise=2.4&twist=179.5&csym=1&rise2=2.4&twist2=179.5&csym2=1
EMD-60530	amyloid	3.4	2.4	179.42	C1	2.403933111	179.423	C1	0.00420563		0.9315	0.94012	Yes	improve	adjusted decimals			https://helical-indexing-hi3d.streamlit.app/?emd_id=emd-60530&rise=2.403933111&twist=179.4233544&csym=1&rise2=2.4&twist2=179.42&csym2=1
EMD-60531	amyloid	3.7	4.8	-0.83	C1	4.8	-0.83	C1	0		0.94434	0.94434	Yes	equal	deposited			https://helical-indexing-hi3d.streamlit.app/?emd_id=emd-60531&rise=4.8&twist=-0.83&csym=1&rise2=4.8&twist2=-0.83&csym2=1
EMD-60528	amyloid	3	2.41	179.65	C1	2.41	179.65	C1	0		0.89868	0.89868	Yes	equal	deposited			https://helical-indexing-hi3d.streamlit.app/?emd_id=emd-60528&rise=2.41&twist=179.65&csym=1&rise2=2.41&twist2=179.65&csym2=1
EMD-41611	amyloid	2.4	4.79	-1.07	C1	4.79	-1.07	C1	0		0.86043	0.86043	Yes	equal	deposited			https://helical-indexing-hi3d.streamlit.app/?emd_id=emd-41611&rise=4.79&twist=-1.07&csym=1&rise2=4.79&twist2=-1.07&csym2=1
EMD-18881	amyloid	2.25	4.76311	-1.4634	C1	4.76311	-1.4634	C1	0		0.82121	0.82121	Yes	equal	deposited			https://helical-indexing-hi3d.streamlit.app/?emd_id=emd-18881&rise=4.76311&twist=-1.4634&csym=1&rise2=4.76311&twist2=-1.4634&csym2=1
EMD-19818	amyloid	2.92	4.752	1.309	C1	4.752	1.309	C1	0		0.87774	0.87774	Yes	equal	deposited			https://helical-indexing-hi3d.streamlit.app/?emd_id=emd-19818&rise=4.752&twist=1.309&csym=1&rise2=4.752&twist2=1.309&csym2=1
EMD-41610	amyloid	2.6	4.8	-0.7	C1	4.8	-0.7	C1	0		0.85108	0.85108	Yes	equal	deposited			https://helical-indexing-hi3d.streamlit.app/?emd_id=emd-41610&rise=4.8&twist=-0.7&csym=1&rise2=4.8&twist2=-0.7&csym2=1
EMD-37445	amyloid	3.28	4.78	-1.36	C1	4.78	-1.36	C1	0		0.95747	0.95747	Yes	equal	deposited			https://helical-indexing-hi3d.streamlit.app/?emd_id=emd-37445&rise=4.78&twist=-1.36&csym=1&rise2=4.78&twist2=-1.36&csym2=1
EMD-43826	amyloid	4.5	4.8	-0.8	C1	4.8	-0.8	C1	0		0.84451	0.84451	Yes	equal	deposited			https://helical-indexing-hi3d.streamlit.app/?emd_id=emd-43826&rise=4.8&twist=-0.8&csym=1&rise2=4.8&twist2=-0.8&csym2=1
EMD-43824	amyloid	5.8	2.4	179.62	C1	2.4	179.62	C1	0		0.81087	0.81087	Yes	equal	deposited			https://helical-indexing-hi3d.streamlit.app/?emd_id=emd-43824&rise=2.4&twist=179.62&csym=1&rise2=2.4&twist2=179.62&csym2=1
EMD-19986	amyloid	1.93	2.36	179.52	C1	2.464858492	179.509	C1	0.105077		0.5208	0.72242	No	improve	adjusted decimals			https://helical-indexing-hi3d.streamlit.app/?emd_id=emd-19986&rise=2.464858492&twist=179.5085067&csym=1&rise2=2.36&twist2=179.52&csym2=1
EMD-19854	amyloid	3	2.37	179.4	C1	2.37	179.4	C1	0		0.91149	0.91149	Yes	equal	deposited			https://helical-indexing-hi3d.streamlit.app/?emd_id=emd-19854&rise=2.37&twist=179.4&csym=1&rise2=2.37&twist2=179.4&csym2=1
EMD-19928	amyloid	2.9	4.8	-1.19	C1	4.8	-1.19	C1	0		0.97239	0.97239	Yes	equal	deposited			https://helical-indexing-hi3d.streamlit.app/?emd_id=emd-19928&rise=4.8&twist=-1.19&csym=1&rise2=4.8&twist2=-1.19&csym2=1
EMD-17726	amyloid	3.3	2.42	179.6	C1	2.42	179.6	C1	0		0.8757	0.8757	Yes	equal	deposited			https://helical-indexing-hi3d.streamlit.app/?emd_id=emd-17726&rise=2.42&twist=179.6&csym=1&rise2=2.42&twist2=179.6&csym2=1
EMD-17693	amyloid	3.41	4.772	-0.995	C2	4.772	-0.995	C2	0		0.8198	0.8198	Yes	equal	deposited			https://helical-indexing-hi3d.streamlit.app/?emd_id=emd-17693&rise=4.772&twist=-0.995&csym=2&rise2=4.772&twist2=-0.995&csym2=2
EMD-19927	amyloid	2.5	2.4	179.4	C1	2.4	179.4	C1	0		0.95112	0.95112	Yes	equal	deposited			https://helical-indexing-hi3d.streamlit.app/?emd_id=emd-19927&rise=2.4&twist=179.4&csym=1&rise2=2.4&twist2=179.4&csym2=1
EMD-17723	amyloid	3.26	2.37	179.5	C1	4.776822753	-0.883868	C1	25.5292		0.59889	0.82938	Yes	improve	different			https://helical-indexing-hi3d.streamlit.app/?emd_id=emd-17723&rise=4.776822753&twist=-0.883867826&csym=1&rise2=2.37&twist2=179.5&csym2=1
EMD-19855	amyloid	2.8	2.37	179.2	C1	2.37	179.2	C1	0		0.78509	0.78509	Yes	equal	deposited			https://helical-indexing-hi3d.streamlit.app/?emd_id=emd-19855&rise=2.37&twist=179.2&csym=1&rise2=2.37&twist2=179.2&csym2=1
EMD-17680	amyloid	2.42	2.37	179.5	C1	2.37	179.5	C1	0		0.89663	0.89663	Yes	equal	deposited			https://helical-indexing-hi3d.streamlit.app/?emd_id=emd-17680&rise=2.37&twist=179.5&csym=1&rise2=2.37&twist2=179.5&csym2=1
EMD-19926	amyloid	2.3	2.4	179.4	C1	2.4	179.4	C1	0		0.94857	0.94857	Yes	equal	deposited			https://helical-indexing-hi3d.streamlit.app/?emd_id=emd-19926&rise=2.4&twist=179.4&csym=1&rise2=2.4&twist2=179.4&csym2=1
EMD-17714	amyloid	2.31	2.407	179.502	C1	2.407	179.502	C1	0		0.89375	0.89375	Yes	equal	deposited			https://helical-indexing-hi3d.streamlit.app/?emd_id=emd-17714&rise=2.407&twist=179.502&csym=1&rise2=2.407&twist2=179.502&csym2=1
EMD-50076	amyloid	2.86	4.82	-0.8	C2	4.82	-0.8	C2	0		0.90854	0.90854	Yes	equal	deposited			https://helical-indexing-hi3d.streamlit.app/?emd_id=emd-50076&rise=4.82&twist=-0.8&csym=2&rise2=4.82&twist2=-0.8&csym2=2
EMD-50077	amyloid	2.95	2.39	179.6	C1	2.39	179.6	C1	0		0.81679	0.81679	Yes	equal	deposited			https://helical-indexing-hi3d.streamlit.app/?emd_id=emd-50077&rise=2.39&twist=179.6&csym=1&rise2=2.39&twist2=179.6&csym2=1
EMD-44422	amyloid	3.2	2.375	179.591	C1	2.375	179.591	C1	0		0.76054	0.76054	Yes	equal	deposited			https://helical-indexing-hi3d.streamlit.app/?emd_id=emd-44422&rise=2.375&twist=179.591&csym=1&rise2=2.375&twist2=179.591&csym2=1
EMD-40677	amyloid	3	4.81	-3.32	C1	4.92	-3.39	C1	0.111594		0.73503	0.95374	Yes	improve	adjusted decimals			https://helical-indexing-hi3d.streamlit.app/?emd_id=emd-40677&rise=4.92&twist=-3.39&csym=1&rise2=4.81&twist2=-3.32&csym2=1
EMD-44421	amyloid	2.5	4.745	-0.841	C1	4.745	-0.841	C1	0		0.84322	0.84322	Yes	equal	deposited			https://helical-indexing-hi3d.streamlit.app/?emd_id=emd-44421&rise=4.745&twist=-0.841&csym=1&rise2=4.745&twist2=-0.841&csym2=1
EMD-37963	amyloid	2.88	2.38	179.217	C1	2.38	179.217	C1	0		0.84577	0.84577	Yes	equal	deposited			https://helical-indexing-hi3d.streamlit.app/?emd_id=emd-37963&rise=2.38&twist=179.217&csym=1&rise2=2.38&twist2=179.217&csym2=1
EMD-36043	amyloid	3	4.84	-0.69	C1	4.84	-0.69	C1	0		0.94529	0.94529	Yes	equal	deposited			https://helical-indexing-hi3d.streamlit.app/?emd_id=emd-36043&rise=4.84&twist=-0.69&csym=1&rise2=4.84&twist2=-0.69&csym2=1
EMD-36045	amyloid	3.4	4.83	-0.69	C1	4.83	-0.69	C1	0		0.92883	0.92883	Yes	equal	deposited			https://helical-indexing-hi3d.streamlit.app/?emd_id=emd-36045&rise=4.83&twist=-0.69&csym=1&rise2=4.83&twist2=-0.69&csym2=1
EMD-36202	amyloid	3.1	2.41	-179.72	C1	2.41	-179.72	C1	0		0.95508	0.95508	Yes	equal	deposited			https://helical-indexing-hi3d.streamlit.app/?emd_id=emd-36202&rise=2.41&twist=-179.72&csym=1&rise2=2.41&twist2=-179.72&csym2=1
EMD-36203	amyloid	2.6	2.41	-179.72	C1	2.41	-179.72	C1	0		0.9576	0.9576	Yes	equal	deposited			https://helical-indexing-hi3d.streamlit.app/?emd_id=emd-36203&rise=2.41&twist=-179.72&csym=1&rise2=2.41&twist2=-179.72&csym2=1
EMD-35816	amyloid	3.71	4.83	-1.24	C1	4.83	-1.24	C1	0		0.97751	0.97751	Yes	equal	deposited			https://helical-indexing-hi3d.streamlit.app/?emd_id=emd-35816&rise=4.83&twist=-1.24&csym=1&rise2=4.83&twist2=-1.24&csym2=1
EMD-35878	amyloid	3.75	4.83	-1.21	C1	4.83	-1.21	C1	0		0.97752	0.97752	Yes	equal	deposited			https://helical-indexing-hi3d.streamlit.app/?emd_id=emd-35878&rise=4.83&twist=-1.21&csym=1&rise2=4.83&twist2=-1.21&csym2=1
EMD-40419	amyloid	3.5	2.39	179.77	C1	2.39	179.77	C1	0		0.89463	0.89463	Yes	equal	deposited			https://helical-indexing-hi3d.streamlit.app/?emd_id=emd-40419&rise=2.39&twist=179.77&csym=1&rise2=2.39&twist2=179.77&csym2=1
EMD-40413	amyloid	2.9	4.78	-1.04	C1	4.78	-1.04	C1	0	z -> x	0.93596	0.93596	Yes	equal	deposited			https://helical-indexing-hi3d.streamlit.app/?emd_id=emd-40413&rise=4.78&twist=-1.04&csym=1&rise2=4.78&twist2=-1.04&csym2=1
EMD-40421	amyloid	3.8	4.76	-0.46	C2	4.76	-0.46	C2	0		0.71308	0.71308	No	equal	deposited			https://helical-indexing-hi3d.streamlit.app/?emd_id=emd-40421&rise=4.76&twist=-0.46&csym=2&rise2=4.76&twist2=-0.46&csym2=2
EMD-40416	amyloid	3.17	2.38	178.24	C1	2.38	178.24	C1	0	z -> x	0.76314	0.76314	Yes	equal	deposited			https://helical-indexing-hi3d.streamlit.app/?emd_id=emd-40416&rise=2.38&twist=178.24&csym=1&rise2=2.38&twist2=178.24&csym2=1
EMD-40411	amyloid	2.9	2.38	179.46	C1	2.38	179.46	C1	0		0.8003	0.8003	Yes	equal	deposited			https://helical-indexing-hi3d.streamlit.app/?emd_id=emd-40411&rise=2.38&twist=179.46&csym=1&rise2=2.38&twist2=179.46&csym2=1
EMD-17177	amyloid	3.3	4.79	-2.99	C2	4.79	-2.99	C2	0		0.96531	0.96531	Yes	equal	deposited			https://helical-indexing-hi3d.streamlit.app/?emd_id=emd-17177&rise=4.79&twist=-2.99&csym=2&rise2=4.79&twist2=-2.99&csym2=2
EMD-17173	amyloid	3.4	4.74	-1.19	C1	4.74	-1.19	C1	0		0.97064	0.97064	Yes	equal	deposited			https://helical-indexing-hi3d.streamlit.app/?emd_id=emd-17173&rise=4.74&twist=-1.19&csym=1&rise2=4.74&twist2=-1.19&csym2=1
EMD-17171	amyloid	2	2.37	179.41	C1	2.37	179.41	C1	0		0.96438	0.96438	Yes	equal	deposited			https://helical-indexing-hi3d.streamlit.app/?emd_id=emd-17171&rise=2.37&twist=179.41&csym=1&rise2=2.37&twist2=179.41&csym2=1
EMD-17179	amyloid	3.4	2.39	179.36	C1	2.39	179.36	C1	0		0.95556	0.95556	Yes	equal	deposited			https://helical-indexing-hi3d.streamlit.app/?emd_id=emd-17179&rise=2.39&twist=179.36&csym=1&rise2=2.39&twist2=179.36&csym2=1
EMD-17181	amyloid	3.3	2.38	179.45	C1	2.385591964	179.458	C1	0.00717791		0.95684	0.96957	Yes	improve	adjusted decimals			https://helical-indexing-hi3d.streamlit.app/?emd_id=emd-17181&rise=2.385591964&twist=179.4579875&csym=1&rise2=2.38&twist2=179.45&csym2=1
EMD-17174	amyloid	3.2	2.38	179.4	C1	2.38	179.4	C1	0		0.96978	0.96978	Yes	equal	deposited			https://helical-indexing-hi3d.streamlit.app/?emd_id=emd-17174&rise=2.38&twist=179.4&csym=1&rise2=2.38&twist2=179.4&csym2=1
EMD-17180	amyloid	2.7	4.76	-1.15	C1	4.76	-1.15	C1	0		0.9325	0.9325	Yes	equal	deposited			https://helical-indexing-hi3d.streamlit.app/?emd_id=emd-17180&rise=4.76&twist=-1.15&csym=1&rise2=4.76&twist2=-1.15&csym2=1
EMD-17175	amyloid	2.6	4.81	-0.4	C1	4.81	-0.4	C1	0		0.96683	0.96683	Yes	equal	deposited			https://helical-indexing-hi3d.streamlit.app/?emd_id=emd-17175&rise=4.81&twist=-0.4&csym=1&rise2=4.81&twist2=-0.4&csym2=1
EMD-17176	amyloid	3.6	4.79	-0.42	C1	4.79	-0.42	C1	0		0.97069	0.97069	Yes	equal	deposited			https://helical-indexing-hi3d.streamlit.app/?emd_id=emd-17176&rise=4.79&twist=-0.42&csym=1&rise2=4.79&twist2=-0.42&csym2=1
EMD-17178	amyloid	2.1	2.39	179.39	C1	2.39	179.39	C1	0		0.94619	0.94619	Yes	equal	deposited			https://helical-indexing-hi3d.streamlit.app/?emd_id=emd-17178&rise=2.39&twist=179.39&csym=1&rise2=2.39&twist2=179.39&csym2=1
EMD-17111	amyloid	3.1	2.41	179.62	C1	2.41	179.62	C1	0		0.9499	0.9499	Yes	equal	deposited			https://helical-indexing-hi3d.streamlit.app/?emd_id=emd-17111&rise=2.41&twist=179.62&csym=1&rise2=2.41&twist2=179.62&csym2=1
EMD-35519	amyloid	2.98	4.82	-1.06	C1	4.82	-1.06	C1	0		0.91132	0.91132	Yes	equal	deposited			https://helical-indexing-hi3d.streamlit.app/?emd_id=emd-35519&rise=4.82&twist=-1.06&csym=1&rise2=4.82&twist2=-1.06&csym2=1
EMD-19184	amyloid	3.3	4.73	-1.23	C1	4.763796601	-1.15792	C1	0.040996		0.89771	0.91707	Yes	improve	adjusted decimals			https://helical-indexing-hi3d.streamlit.app/?emd_id=emd-19184&rise=4.763796601&twist=-1.157915988&csym=1&rise2=4.73&twist2=-1.23&csym2=1
EMD-18887	amyloid	4.01	2.46	178.25	C2	2.46	178.25	C1	0		0.62791	0.7176	No	improve	different			https://helical-indexing-hi3d.streamlit.app/?emd_id=emd-18887&rise=2.46&twist=178.25&csym=1&rise2=2.46&twist2=178.25&csym2=2
EMD-17239	amyloid	3.86	4.65	-1.52	C2	4.65	-1.52	C2	0		0.95174	0.95174	Yes	equal	deposited			https://helical-indexing-hi3d.streamlit.app/?emd_id=emd-17239&rise=4.65&twist=-1.52&csym=2&rise2=4.65&twist2=-1.52&csym2=2
EMD-35505	amyloid	3.69	4.81	-1.09	C1	4.81	-1.09	C1	0		0.94879	0.94879	Yes	equal	deposited			https://helical-indexing-hi3d.streamlit.app/?emd_id=emd-35505&rise=4.81&twist=-1.09&csym=1&rise2=4.81&twist2=-1.09&csym2=1
EMD-17235	amyloid	3.75	4.65	-1.69	C1	4.65	-1.69	C1	0		0.95439	0.95439	Yes	equal	deposited			https://helical-indexing-hi3d.streamlit.app/?emd_id=emd-17235&rise=4.65&twist=-1.69&csym=1&rise2=4.65&twist2=-1.69&csym2=1
EMD-35520	amyloid	3.75	4.79	-1.09	C1	4.79	-1.09	C1	0		0.97684	0.97684	Yes	equal	deposited			https://helical-indexing-hi3d.streamlit.app/?emd_id=emd-35520&rise=4.79&twist=-1.09&csym=1&rise2=4.79&twist2=-1.09&csym2=1
EMD-17223	amyloid	3.24	4.67	-2.26	C1	4.67	-2.26	C1	0		0.94815	0.94815	Yes	equal	deposited			https://helical-indexing-hi3d.streamlit.app/?emd_id=emd-17223&rise=4.67&twist=-2.26&csym=1&rise2=4.67&twist2=-2.26&csym2=1
EMD-17218	amyloid	2.88	2.35	179.63	C1	2.35	179.63	C1	0		0.94507	0.94507	Yes	equal	deposited			https://helical-indexing-hi3d.streamlit.app/?emd_id=emd-17218&rise=2.35&twist=179.63&csym=1&rise2=2.35&twist2=179.63&csym2=1
EMD-17234	amyloid	3.28	4.67	-2.07	C1	4.67	-2.07	C1	0		0.94894	0.94894	Yes	equal	deposited			https://helical-indexing-hi3d.streamlit.app/?emd_id=emd-17234&rise=4.67&twist=-2.07&csym=1&rise2=4.67&twist2=-2.07&csym2=1
EMD-35508	amyloid	3.71	2.4	179.55	C1	2.4	179.55	C1	0		0.95694	0.95694	Yes	equal	deposited			https://helical-indexing-hi3d.streamlit.app/?emd_id=emd-35508&rise=2.4&twist=179.55&csym=1&rise2=2.4&twist2=179.55&csym2=1
EMD-17238	amyloid	3.75	2.32	179.27	C1	2.32	179.27	C1	0		0.95002	0.95002	Yes	equal	deposited			https://helical-indexing-hi3d.streamlit.app/?emd_id=emd-17238&rise=2.32&twist=179.27&csym=1&rise2=2.32&twist2=179.27&csym2=1
EMD-16572	non-amyloid	1.85	1.39851	22.0177	C1	1.39851	22.0177	C1	0		0.791809	0.791809	Yes	equal	deposited			https://helical-indexing-hi3d.streamlit.app/?emd_id=emd-16572&rise=1.39851&twist=22.0177&csym=1&rise2=1.39851&twist2=22.0177&csym2=1
EMD-10129	non-amyloid	1.9	1.406	22.038	C1	1.406	22.038	C1	0		0.88051	0.88051	Yes	equal	deposited			https://helical-indexing-hi3d.streamlit.app/?emd_id=emd-10129&rise=1.406&twist=22.038&csym=1&rise2=1.406&twist2=22.038&csym2=1
EMD-4628	non-amyloid	1.92	1.41	22.03	C1	1.41	22.03	C1	0		0.82966	0.82966	Yes	equal	deposited			https://helical-indexing-hi3d.streamlit.app/?emd_id=emd-4628&rise=1.41&twist=22.03&csym=1&rise2=1.41&twist2=22.03&csym2=1
EMD-12775	non-amyloid	2	25.1	15.75	C2	25.16230578	15.7995	C2	0.0665129		0.90166	0.908028	Yes	improve	adjusted decimals			https://helical-indexing-hi3d.streamlit.app/?emd_id=emd-12775&rise=25.16230578&twist=15.79950014&csym=2&rise2=25.1&twist2=15.75&csym2=2
EMD-10130	non-amyloid	2	1.405	22.036	C1	1.405	22.036	C1	0		0.854035	0.854035	Yes	equal	deposited			https://helical-indexing-hi3d.streamlit.app/?emd_id=emd-10130&rise=1.405&twist=22.036&csym=1&rise2=1.405&twist2=22.036&csym2=1
EMD-4740	non-amyloid	2.2	3.96	40.5	C1			Cnan			0.09202	0.611177	Excluded	improve	partial map			https://helical-indexing-hi3d.streamlit.app/?emd_id=emd-4740&rise=nan&twist=nan&csym=nan&rise2=3.96&twist2=40.5&csym2=1
EMD-26963	non-amyloid	2.2	2.34	16.33	C7	2.34	16.33	C7	0		0.90091	0.90091	Yes	equal	deposited			https://helical-indexing-hi3d.streamlit.app/?emd_id=emd-26963&rise=2.34&twist=16.33&csym=7&rise2=2.34&twist2=16.33&csym2=7
EMD-28932	non-amyloid	2.26	27.8	-166.7	C1	55.64733057	26.6256	C1	37.8563		0.9411	0.951199	Yes	improve	different	partial symmetry		https://helical-indexing-hi3d.streamlit.app/?emd_id=emd-28932&rise=55.64733057&twist=26.62560232&csym=1&rise2=27.8&twist2=-166.7&csym2=1
EMD-4413	non-amyloid	2.3	1.39615	22.037	C1	1.39615	22.037	C1	0		0.844027	0.844027	Yes	equal	deposited			https://helical-indexing-hi3d.streamlit.app/?emd_id=emd-4413&rise=1.39615&twist=22.037&csym=1&rise2=1.39615&twist2=22.037&csym2=1
EMD-4928	non-amyloid	2.3	1.41	22.04	C1	1.41	22.04	C1	0		0.88913	0.88913	Yes	equal	deposited			https://helical-indexing-hi3d.streamlit.app/?emd_id=emd-4928&rise=1.41&twist=22.04&csym=1&rise2=1.41&twist2=22.04&csym2=1
EMD-11735	non-amyloid	2.4	40.8	20.54	C6	40.8	20.54	C6	0		0.893101	0.893101	Yes	equal	deposited			https://helical-indexing-hi3d.streamlit.app/?emd_id=emd-11735&rise=40.8&twist=20.54&csym=6&rise2=40.8&twist2=20.54&csym2=6
EMD-41924	non-amyloid	2.4	1.407	22.03	C1	1.407	22.03	C1	0		0.961779	0.961779	Yes	equal	deposited			https://helical-indexing-hi3d.streamlit.app/?emd_id=emd-41924&rise=1.407&twist=22.03&csym=1&rise2=1.407&twist2=22.03&csym2=1
EMD-26962	non-amyloid	2.4	2.35	16.35	C7	2.35	16.35	C7	0		0.9027	0.9027	Yes	equal	deposited			https://helical-indexing-hi3d.streamlit.app/?emd_id=emd-26962&rise=2.35&twist=16.35&csym=7&rise2=2.35&twist2=16.35&csym2=7
EMD-17072	non-amyloid	2.41	4.005	-40.997	C1	4.005	-40.997	C1	0		0.96955	0.96955	Yes	equal	deposited			https://helical-indexing-hi3d.streamlit.app/?emd_id=emd-17072&rise=4.005&twist=-40.997&csym=1&rise2=4.005&twist2=-40.997&csym2=1
EMD-27114	non-amyloid	2.43	28.0687	-166.694	C1	28.0687	-166.694	C1	0		0.875518	0.875518	Yes	equal	deposited			https://helical-indexing-hi3d.streamlit.app/?emd_id=emd-27114&rise=28.0687&twist=-166.694&csym=1&rise2=28.0687&twist2=-166.694&csym2=1
EMD-13830	non-amyloid	2.46	1.04	26.219	C1	1.04	26.219	C1	0		0.942369	0.942369	Yes	equal	deposited			https://helical-indexing-hi3d.streamlit.app/?emd_id=emd-13830&rise=1.04&twist=26.219&csym=1&rise2=1.04&twist2=26.219&csym2=1
EMD-11747	non-amyloid	2.5	18.04	32.2	C6			Cnan			0.361059	0.361059	Excluded	equal	partial map			https://helical-indexing-hi3d.streamlit.app/?emd_id=emd-11747&rise=nan&twist=nan&csym=nan&rise2=18.04&twist2=32.2&csym2=6
EMD-27115	non-amyloid	2.51	27.8078	-166.635	C1	27.75	-166.07	C1	0.168064		0.746889	0.754013	Yes	improve	adjusted decimals			https://helical-indexing-hi3d.streamlit.app/?emd_id=emd-27115&rise=27.75&twist=-166.07&csym=1&rise2=27.8078&twist2=-166.635&csym2=1
EMD-15833	non-amyloid	2.58	16.599	37.437	C5	16.599	37.437	C5	0		0.91867	0.91867	Yes	equal	deposited			https://helical-indexing-hi3d.streamlit.app/?emd_id=emd-15833&rise=16.599&twist=37.437&csym=5&rise2=16.599&twist2=37.437&csym2=5
EMD-10587	non-amyloid	2.6	28.3692	-167.652	C1	28.37267802	-167.646	C1	0.00371851		0.96109	0.961159	Yes	improve	adjusted decimals			https://helical-indexing-hi3d.streamlit.app/?emd_id=emd-10587&rise=28.37267802&twist=-167.6457244&csym=1&rise2=28.3692&twist2=-167.652&csym2=1
EMD-16425	non-amyloid	2.6	28.15	-166.48	C1	27.286	-166.5	C1	0.864036		0.388609	0.78268	Yes	improve	paper mismatch			https://helical-indexing-hi3d.streamlit.app/?emd_id=emd-16425&rise=27.286&twist=-166.5&csym=1&rise2=28.15&twist2=-166.48&csym2=1
EMD-26546	non-amyloid	2.6	1.59	-173.747	C1	1.59	-173.747	C1	0		0.959841	0.959841	Yes	equal	deposited			https://helical-indexing-hi3d.streamlit.app/?emd_id=emd-26546&rise=1.59&twist=-173.747&csym=1&rise2=1.59&twist2=-173.747&csym2=1
EMD-24323	non-amyloid	2.6	27.4	-166.8	C1			Cnan		z -> x	0.48189	0.48189	Excluded	equal	partial map			https://helical-indexing-hi3d.streamlit.app/?emd_id=emd-24323&rise=nan&twist=nan&csym=nan&rise2=27.4&twist2=-166.8&csym2=1
EMD-26075	microtubule	2.6	5.44	168.069	C1			Cnan			0.199714	0.214337	Excluded	improve	partial map			https://helical-indexing-hi3d.streamlit.app/?emd_id=emd-26075&rise=nan&twist=nan&csym=nan&rise2=5.44&twist2=168.069&csym2=1
EMD-15345	non-amyloid	2.6	3.98	40.93	C1	3.960919104	-40.9515	C1	42.8738		0.0776	0.914036	Yes	improve	twist sign			https://helical-indexing-hi3d.streamlit.app/?emd_id=emd-15345&rise=3.960919104&twist=-40.95145178&csym=1&rise2=3.98&twist2=40.93&csym2=1
EMD-17584	non-amyloid	2.61	16.1	56.2	C1			C1		z -> x	0.29017	0.29017	Excluded	equal	partial map			https://helical-indexing-hi3d.streamlit.app/?emd_id=emd-17584&rise=nan&twist=nan&csym=1&rise2=16.1&twist2=56.2&csym2=1
EMD-17074	non-amyloid	2.62	4.124	-41.055	C1	4.124	-41.055	C1	0		0.96993	0.96993	Yes	equal	deposited			https://helical-indexing-hi3d.streamlit.app/?emd_id=emd-17074&rise=4.124&twist=-41.055&csym=1&rise2=4.124&twist2=-41.055&csym2=1
EMD-16677	amyloid	2.65	1.175	4.99	C1	4.99	1.175	C1	4.01057		0.09629	0.850847	Yes	improve	interchanged values			https://helical-indexing-hi3d.streamlit.app/?emd_id=emd-16677&rise=4.99&twist=1.175&csym=1&rise2=1.175&twist2=4.99&csym2=1
EMD-34429	non-amyloid	2.67	7.703	-23.398	C2	7.703	-23.398	C2	0		0.967876	0.967876	Yes	equal	deposited			https://helical-indexing-hi3d.streamlit.app/?emd_id=emd-34429&rise=7.703&twist=-23.398&csym=2&rise2=7.703&twist2=-23.398&csym2=2
EMD-26860	non-amyloid	2.7	27.4	-166.7	C2	27.49200141	-166.701	C1	0.0920016		0.57775	0.804669	Yes	improve	adjusted decimals			https://helical-indexing-hi3d.streamlit.app/?emd_id=emd-26860&rise=27.49200141&twist=-166.700852&csym=2&rise2=27.4&twist2=-166.7&csym2=2
EMD-25404	non-amyloid	2.7	21.2	-85.8	C1	21.2	-85.8	C1	0		0.93978	0.93978	Yes	equal	deposited			https://helical-indexing-hi3d.streamlit.app/?emd_id=emd-25404&rise=21.2&twist=-85.8&csym=1&rise2=21.2&twist2=-85.8&csym2=1
EMD-16424	non-amyloid	2.7	28.14	-166.39	C1	27.35469009	-166.353	C1	0.785435		0.399	0.774746	Yes	improve	different	paper mismatch		https://helical-indexing-hi3d.streamlit.app/?emd_id=emd-16424&rise=27.35469009&twist=-166.3525765&csym=1&rise2=28.14&twist2=-166.39&csym2=1
EMD-21946	microtubule	2.7	5.45	168.09	C1			C1			0.208162	0.239219	Excluded	improve	partial map			https://helical-indexing-hi3d.streamlit.app/?emd_id=emd-21946&rise=nan&twist=nan&csym=1&rise2=5.45&twist2=168.09&csym2=1
EMD-21945	microtubule	2.7	5.44	168.07	C1			C1			0.206054	0.248199	Excluded	improve	partial map			https://helical-indexing-hi3d.streamlit.app/?emd_id=emd-21945&rise=nan&twist=nan&csym=1&rise2=5.44&twist2=168.07&csym2=1
EMD-26077	microtubule	2.7	5.56	168.09	C1			C1			0.183324	0.148357	Excluded	worse	partial map			https://helical-indexing-hi3d.streamlit.app/?emd_id=emd-26077&rise=nan&twist=nan&csym=1&rise2=5.56&twist2=168.09&csym2=1
EMD-21948	microtubule	2.7	5.41	168.07	C1			C1			0.20798	0.244243	Excluded	improve	partial map			https://helical-indexing-hi3d.streamlit.app/?emd_id=emd-21948&rise=nan&twist=nan&csym=1&rise2=5.41&twist2=168.07&csym2=1
EMD-26076	microtubule	2.7	5.55	168.087	C1			C1			0.235769	0.216658	Excluded	worse	partial map			https://helical-indexing-hi3d.streamlit.app/?emd_id=emd-26076&rise=nan&twist=nan&csym=1&rise2=5.55&twist2=168.087&csym2=1
EMD-28026	non-amyloid	2.72	40	-44	C3	40.18309396	-44.7384	C3	0.393736		0.79483	0.887861	Yes	improve	adjusted decimals			https://helical-indexing-hi3d.streamlit.app/?emd_id=emd-28026&rise=40.18309396&twist=-44.73835147&csym=3&rise2=40.0&twist2=-44.0&csym2=3
EMD-13864	non-amyloid	2.72	28.4	-166.54	C1	28.4	-166.54	C1	0	z -> x	0.95337	0.95337	Yes	equal	deposited			https://helical-indexing-hi3d.streamlit.app/?emd_id=emd-13864&rise=28.4&twist=-166.54&csym=1&rise2=28.4&twist2=-166.54&csym2=1
EMD-26862	non-amyloid	2.74	17.867	174.056	C1	17.86727755	174.052	C1	0.000974087		0.96401	0.964197	Yes	improve	adjusted decimals			https://helical-indexing-hi3d.streamlit.app/?emd_id=emd-26862&rise=17.86727755&twist=174.0522765&csym=1&rise2=17.867&twist2=174.056&csym2=1
EMD-16234	non-amyloid	2.75	41.935	128.947	C2	41.935	128.947	C2	0		0.86135	0.86135	Yes	equal	deposited			https://helical-indexing-hi3d.streamlit.app/?emd_id=emd-16234&rise=41.935&twist=128.947&csym=2&rise2=41.935&twist2=128.947&csym2=2
EMD-26772	non-amyloid	2.77	27.5	-166.7	C2	27.49429794	-166.75	C1	0.0118708		0.58562	0.800788	Yes	improve	adjusted decimals			https://helical-indexing-hi3d.streamlit.app/?emd_id=emd-26772&rise=27.49429794&twist=-166.7495842&csym=2&rise2=27.5&twist2=-166.7&csym2=2
EMD-34154	non-amyloid	2.78	31.5	118.1	C1			Cnan			0.56146	0.584801	Excluded	improve	partial map			https://helical-indexing-hi3d.streamlit.app/?emd_id=emd-34154&rise=nan&twist=nan&csym=nan&rise2=31.5&twist2=118.1&csym2=1
EMD-21867	non-amyloid	2.8	2.94	24.53	C1	2.942242653	24.5302	C1	0.00224384		0.9759	0.9759	Yes	improve	adjusted decimals			https://helical-indexing-hi3d.streamlit.app/?emd_id=emd-21867&rise=2.942242653&twist=24.53015701&csym=1&rise2=2.94&twist2=24.53&csym2=1
EMD-10362	non-amyloid	2.8	4.83	65.45	C1	4.831009468	65.3938	C1	0.0247194		0.91752	0.952496	Yes	improve	adjusted decimals			https://helical-indexing-hi3d.streamlit.app/?emd_id=emd-10362&rise=4.831009468&twist=65.39379875&csym=1&rise2=4.83&twist2=65.45&csym2=1
EMD-4802	non-amyloid	2.8	78.6436	40.2722	C6	78.6436	40.2722	C6	0		0.91897	0.91897	Yes	equal	deposited			https://helical-indexing-hi3d.streamlit.app/?emd_id=emd-4802&rise=78.6436&twist=40.2722&csym=6&rise2=78.6436&twist2=40.2722&csym2=6
EMD-26074	microtubule	2.8	5.56	168.089	C1			C1			0.231379	0.209871	Excluded	worse	partial map			https://helical-indexing-hi3d.streamlit.app/?emd_id=emd-26074&rise=nan&twist=nan&csym=1&rise2=5.56&twist2=168.089&csym2=1
EMD-21942	microtubule	2.8	5.43	168.08	C1			C1			0.211299	0.24322	Excluded	improve	partial map			https://helical-indexing-hi3d.streamlit.app/?emd_id=emd-21942&rise=nan&twist=nan&csym=1&rise2=5.43&twist2=168.08&csym2=1
EMD-12213	non-amyloid	2.8	43.92	74.63	C1	43.95368787	74.6852	C1	0.0389956		0.9135	0.915089	Yes	improve	adjusted decimals			https://helical-indexing-hi3d.streamlit.app/?emd_id=emd-12213&rise=43.95368787&twist=74.68515168&csym=1&rise2=43.92&twist2=74.63&csym2=1
EMD-21940	microtubule	2.8	5.51	168.09	C1			C1			0.236939	0.265005	Excluded	improve	partial map			https://helical-indexing-hi3d.streamlit.app/?emd_id=emd-21940&rise=nan&twist=nan&csym=1&rise2=5.51&twist2=168.09&csym2=1
EMD-42829	non-amyloid	2.8	27.42	-166.76	C1	27.42	-166.76	C1	0		0.83088	0.83088	Yes	equal	deposited			https://helical-indexing-hi3d.streamlit.app/?emd_id=emd-42829&rise=27.42&twist=-166.76&csym=1&rise2=27.42&twist2=-166.76&csym2=1
EMD-28695	non-amyloid	2.8	3.09	-20.81	C1	3.051316113	-20.8269	C1	0.0431034		0.775816	0.860225	Yes	improve	adjusted decimals			https://helical-indexing-hi3d.streamlit.app/?emd_id=emd-28695&rise=3.051316113&twist=-20.82691177&csym=1&rise2=3.09&twist2=-20.81&csym2=1
EMD-28042	non-amyloid	2.81	40	-44	C3	40.17329714	-44.7753	C3	0.274527		0.78768	0.88776	Yes	improve	adjusted decimals			https://helical-indexing-hi3d.streamlit.app/?emd_id=emd-28042&rise=40.17329714&twist=-44.77532153&csym=3&rise2=40.0&twist2=-44.0&csym2=3
EMD-24321	non-amyloid	2.82	27.19	-166.85	C1	28.23684766	-166.694	C1	1.04773		0.46751	0.805427	Yes	improve	adjusted decimals			https://helical-indexing-hi3d.streamlit.app/?emd_id=emd-24321&rise=28.23684766&twist=-166.6935786&csym=1&rise2=27.19&twist2=-166.85&csym2=1
EMD-17585	non-amyloid	2.83	15.8	56	C1	15.5103	55.98	C1	0.289709	z -> x	0.67053	0.83565	Yes	improve	adjusted decimals			https://helical-indexing-hi3d.streamlit.app/?emd_id=emd-17585&rise=15.5103&twist=55.98&csym=1&rise2=15.8&twist2=56.0&csym2=1
EMD-17051	non-amyloid	2.83	4.649	-46.359	C1	4.648631284	-46.3588	C1	0.000371693		0.95973	0.959794	Yes	improve	adjusted decimals			https://helical-indexing-hi3d.streamlit.app/?emd_id=emd-17051&rise=4.648631284&twist=-46.35881001&csym=1&rise2=4.649&twist2=-46.359&csym2=1
EMD-24322	non-amyloid	2.83	27.07	-166.69	C1	27.95090871	-166.337	C1	0.894508		0.549148	0.757421	Yes	improve	adjusted decimals			https://helical-indexing-hi3d.streamlit.app/?emd_id=emd-24322&rise=27.95090871&twist=-166.3368619&csym=1&rise2=27.07&twist2=-166.69&csym2=1
EMD-10721	non-amyloid	2.85	7.85334	115.001	C1	7.907729162	115.003	C1	0.054392		0.86412	0.893418	Yes	improve	adjusted decimals			https://helical-indexing-hi3d.streamlit.app/?emd_id=emd-10721&rise=7.907729162&twist=115.0033642&csym=1&rise2=7.85334&twist2=115.001&csym2=1
EMD-40210	non-amyloid	2.88	12.933	37.439	C1			C1			0.568314	0.446633	Excluded	worse	partial map			https://helical-indexing-hi3d.streamlit.app/?emd_id=emd-40210&rise=nan&twist=nan&csym=1&rise2=12.933&twist2=37.439&csym2=1
EMD-36428	non-amyloid	2.9	20.46	-68.75	C2	20.46	-68.75	C2	0	z -> x	0.96128	0.96128	Yes	equal	deposited			https://helical-indexing-hi3d.streamlit.app/?emd_id=emd-36428&rise=20.46&twist=-68.75&csym=2&rise2=20.46&twist2=-68.75&csym2=2
EMD-9760	non-amyloid	2.9	39.3	19.9	C6	39.36266715	19.921	C6	0.0632261		0.90554	0.911587	Yes	improve	adjusted decimals			https://helical-indexing-hi3d.streamlit.app/?emd_id=emd-9760&rise=39.36266715&twist=19.92096562&csym=6&rise2=39.3&twist2=19.9&csym2=6
EMD-28705	non-amyloid	2.9	2.99	20	C1	2.993242469	20.0069	C1	0.00828214		0.855632	0.86214	Yes	improve	adjusted decimals			https://helical-indexing-hi3d.streamlit.app/?emd_id=emd-28705&rise=2.993242469&twist=20.00689166&csym=1&rise2=2.99&twist2=20.0&csym2=1
EMD-11787	non-amyloid	2.9	27.5	166.8	C1			C1			0.41158	0.467047	Excluded	improve	partial map			https://helical-indexing-hi3d.streamlit.app/?emd_id=emd-11787&rise=nan&twist=nan&csym=1&rise2=27.5&twist2=166.8&csym2=1
EMD-30129	non-amyloid	2.9	4.09	-27.58	C1	4.096216795	-27.5838	C1	0.00837789		0.835487	0.837926	Yes	improve	adjusted decimals			https://helical-indexing-hi3d.streamlit.app/?emd_id=emd-30129&rise=4.096216795&twist=-27.58376025&csym=1&rise2=4.09&twist2=-27.58&csym2=1
EMD-28713	non-amyloid	2.9	3.05	-20.81	C1	3.044728147	-20.8161	C1	0.00865509		0.856703	0.857814	Yes	improve	adjusted decimals			https://helical-indexing-hi3d.streamlit.app/?emd_id=emd-28713&rise=3.044728147&twist=-20.81613329&csym=1&rise2=3.05&twist2=-20.81&csym2=1
EMD-28706	non-amyloid	2.9	3.05	-20.81	C1	3.038639871	-20.8271	C1	0.0213839		0.838944	0.85862	Yes	improve	adjusted decimals			https://helical-indexing-hi3d.streamlit.app/?emd_id=emd-28706&rise=3.038639871&twist=-20.82713182&csym=1&rise2=3.05&twist2=-20.81&csym2=1
EMD-36427	non-amyloid	2.9	4.77	65.4	C1	4.77	65.4	C1	0	z -> x	0.94518	0.94518	Yes	equal	deposited			https://helical-indexing-hi3d.streamlit.app/?emd_id=emd-36427&rise=4.77&twist=65.4&csym=1&rise2=4.77&twist2=65.4&csym2=1
EMD-27991	non-amyloid	2.9	3.09	-20.81	C1	3.051478	-20.8217	C1	0.0403142		0.785916	0.843823	Yes	improve	adjusted decimals			https://helical-indexing-hi3d.streamlit.app/?emd_id=emd-27991&rise=3.051478&twist=-20.82170945&csym=1&rise2=3.09&twist2=-20.81&csym2=1
EMD-13529	non-amyloid	2.9			C1			C1					No		single unit			https://helical-indexing-hi3d.streamlit.app/?emd_id=emd-13529&rise=nan&twist=nan&csym=1&rise2=nan&twist2=nan&csym2=1
EMD-15346	non-amyloid	2.9	3.97	41.29	C1	3.976590108	-41.3038	C1	43.8867		0.10264	0.893507	Yes	improve	twist sign			https://helical-indexing-hi3d.streamlit.app/?emd_id=emd-15346&rise=3.976590108&twist=-41.30376153&csym=1&rise2=3.97&twist2=41.29&csym2=1
EMD-20844	non-amyloid	2.9			C1			C1		z -> x			No		single unit			https://helical-indexing-hi3d.streamlit.app/?emd_id=emd-20844&rise=nan&twist=nan&csym=1&rise2=nan&twist2=nan&csym2=1
EMD-23541	microtubule	2.9	168.07	5.44	C1	168.07	5.44	C1	0		0.997324	0.997324	Yes	equal	deposited			https://helical-indexing-hi3d.streamlit.app/?emd_id=emd-23541&rise=168.07&twist=5.44&csym=1&rise2=168.07&twist2=5.44&csym2=1
EMD-20045	non-amyloid	2.9	4.24	63.27	C1	4.211023805	63.2711	C1	0.0289772		0.84305	0.867643	Yes	improve	adjusted decimals			https://helical-indexing-hi3d.streamlit.app/?emd_id=emd-20045&rise=4.211023805&twist=63.27109072&csym=1&rise2=4.24&twist2=63.27&csym2=1
EMD-13530	non-amyloid	2.9						C1					Yes	improve	single unit
EMD-26995	non-amyloid	2.9	4.813	65.539	C1	4.813	65.539	C1	0		0.961702	0.961702	Yes	equal	deposited			https://helical-indexing-hi3d.streamlit.app/?emd_id=emd-26995&rise=4.813&twist=65.539&csym=1&rise2=4.813&twist2=65.539&csym2=1
EMD-20526	non-amyloid	2.9	39.46	18.3	C6	38.40156454	18.3104	C6	1.05845		0.296117	0.967158	Yes	improve	adjusted decimals			https://helical-indexing-hi3d.streamlit.app/?emd_id=emd-20526&rise=38.40156454&twist=18.31043675&csym=6&rise2=39.46&twist2=18.3&csym2=6
EMD-9005	non-amyloid	2.9	3.17	21.16	C1	3.17	21.16	C1	0		0.966896	0.966896	Yes	equal	deposited			https://helical-indexing-hi3d.streamlit.app/?emd_id=emd-9005&rise=3.17&twist=21.16&csym=1&rise2=3.17&twist2=21.16&csym2=1
EMD-21934	microtubule	2.9	5.44	168.07	C1			C1			0.214489	0.263289	Excluded	improve	partial map			https://helical-indexing-hi3d.streamlit.app/?emd_id=emd-21934&rise=nan&twist=nan&csym=1&rise2=5.44&twist2=168.07&csym2=1
EMD-23540	microtubule	2.9	5.45	168.09	C1			C1			0.209828	0.243568	Excluded	improve	partial map			https://helical-indexing-hi3d.streamlit.app/?emd_id=emd-23540&rise=nan&twist=nan&csym=1&rise2=5.45&twist2=168.09&csym2=1
EMD-29215	non-amyloid	2.9	5.155	106.297	C1	5.155	106.297	C1	0		0.86909	0.86909	Yes	equal	deposited			https://helical-indexing-hi3d.streamlit.app/?emd_id=emd-29215&rise=5.155&twist=106.297&csym=1&rise2=5.155&twist2=106.297&csym2=1
EMD-28718	non-amyloid	2.9	3	20.01	C1	3.008660183	20.0149	C1	0.0101025		0.836844	0.841329	Yes	improve	adjusted decimals			https://helical-indexing-hi3d.streamlit.app/?emd_id=emd-28718&rise=3.008660183&twist=20.01491648&csym=1&rise2=3.0&twist2=20.01&csym2=1
EMD-29355	non-amyloid	2.9	23.93	-30.56	C6	23.93	-30.56	C6	0		0.88888	0.88888	Yes	equal	deposited			https://helical-indexing-hi3d.streamlit.app/?emd_id=emd-29355&rise=23.93&twist=-30.56&csym=6&rise2=23.93&twist2=-30.56&csym2=6
EMD-40217	non-amyloid	2.91	12.933	37.439	C1			C1			0.414244	0.360134	Excluded	worse	partial map			https://helical-indexing-hi3d.streamlit.app/?emd_id=emd-40217&rise=nan&twist=nan&csym=1&rise2=12.933&twist2=37.439&csym2=1
EMD-41579	non-amyloid	2.93	16.23	59.2	C1	16.22	59.16	C1	0.0136852		0.71997	0.720728	No	improve	adjusted decimals			https://helical-indexing-hi3d.streamlit.app/?emd_id=emd-41579&rise=16.22&twist=59.16&csym=1&rise2=16.23&twist2=59.2&csym2=1
EMD-40203	non-amyloid	2.95	12.933	37.439	C1			C1			0.556877	0.32239	Excluded	worse	partial map			https://helical-indexing-hi3d.streamlit.app/?emd_id=emd-40203&rise=nan&twist=nan&csym=1&rise2=12.933&twist2=37.439&csym2=1
EMD-16233	non-amyloid	2.96	41.87	128.947	C2	41.87	128.947	C2	0		0.87077	0.87077	Yes	equal	deposited			https://helical-indexing-hi3d.streamlit.app/?emd_id=emd-16233&rise=41.87&twist=128.947&csym=2&rise2=41.87&twist2=128.947&csym2=2
EMD-31158	non-amyloid	2.97	15.8	56.7	C1	15.78506738	56.4595	C1	0.0855315		0.907651	0.964614	Yes	improve	adjusted decimals			https://helical-indexing-hi3d.streamlit.app/?emd_id=emd-31158&rise=15.78506738&twist=56.45947811&csym=1&rise2=15.8&twist2=56.7&csym2=1
EMD-40214	non-amyloid	2.98	12.933	37.439	C1			C1			0.578083	0.632949	Excluded	improve	partial map			https://helical-indexing-hi3d.streamlit.app/?emd_id=emd-40214&rise=nan&twist=nan&csym=1&rise2=12.933&twist2=37.439&csym2=1
EMD-15520	non-amyloid	2.98	13.6	-52.3	D1	13.6	-52.3	CD1	0	z -> x	0.887145	0.887145	Yes	equal	deposited			https://helical-indexing-hi3d.streamlit.app/?emd_id=emd-15520&rise=13.6&twist=-52.3&csym=D1&rise2=13.6&twist2=-52.3&csym2=1
EMD-40198	non-amyloid	2.99	12.933	37.439	C1			C1			0.644778	0.647921	Excluded	improve	partial map			https://helical-indexing-hi3d.streamlit.app/?emd_id=emd-40198&rise=nan&twist=nan&csym=1&rise2=12.933&twist2=37.439&csym2=1
EMD-17048	non-amyloid	2.99	3.966	-40.96	C1	3.966	-40.96	C1	0		0.97182	0.97182	Yes	equal	deposited			https://helical-indexing-hi3d.streamlit.app/?emd_id=emd-17048&rise=3.966&twist=-40.96&csym=1&rise2=3.966&twist2=-40.96&csym2=1
EMD-32126	non-amyloid	3	33.43	-49.3	C1	33.02183591	-50.1284	C1	0.508017		0.72785	0.753712	Yes	improve	adjusted decimals			https://helical-indexing-hi3d.streamlit.app/?emd_id=emd-32126&rise=33.02183591&twist=-50.12842156&csym=1&rise2=33.43&twist2=-49.3&csym2=1
EMD-28707	non-amyloid	3	2.97	19.99	C1	2.97	19.99	C1	0		0.841488	0.841488	Yes	equal	deposited			https://helical-indexing-hi3d.streamlit.app/?emd_id=emd-28707&rise=2.97&twist=19.99&csym=1&rise2=2.97&twist2=19.99&csym2=1
EMD-26079	microtubule	3	5.55	168.088	C1			C1			0.267817	0.249332	Excluded	worse	partial map			https://helical-indexing-hi3d.streamlit.app/?emd_id=emd-26079&rise=nan&twist=nan&csym=1&rise2=5.55&twist2=168.088&csym2=1
EMD-34681	non-amyloid	3	37.2	33.8	C6	37.07	-33.8	C6	5.45537		0.19386	0.670431	No	improve	twist sign			https://helical-indexing-hi3d.streamlit.app/?emd_id=emd-34681&rise=37.07&twist=-33.8&csym=6&rise2=37.2&twist2=33.8&csym2=6
EMD-21938	microtubule	3	5.45	168.07	C1			C1			0.231646	0.273493	Excluded	improve	partial map			https://helical-indexing-hi3d.streamlit.app/?emd_id=emd-21938&rise=nan&twist=nan&csym=1&rise2=5.45&twist2=168.07&csym2=1
EMD-27059	non-amyloid	3	4.832	65.402	C1	4.832	65.402	C1	0		0.853974	0.853974	Yes	equal	deposited			https://helical-indexing-hi3d.streamlit.app/?emd_id=emd-27059&rise=4.832&twist=65.402&csym=1&rise2=4.832&twist2=65.402&csym2=1
EMD-28714	non-amyloid	3	2.95	19.99	C1	2.95	19.99	C1	0		0.834926	0.834926	Yes	equal	deposited			https://helical-indexing-hi3d.streamlit.app/?emd_id=emd-28714&rise=2.95&twist=19.99&csym=1&rise2=2.95&twist2=19.99&csym2=1
EMD-21944	microtubule	3	5.42	168.08	C1			C1			0.227898	0.242502	Excluded	improve	partial map			https://helical-indexing-hi3d.streamlit.app/?emd_id=emd-21944&rise=nan&twist=nan&csym=1&rise2=5.42&twist2=168.08&csym2=1
EMD-15669	non-amyloid	3	39.03	20.89	C6	39.03	20.89	C6	0		0.928888	0.928888	Yes	equal	deposited			https://helical-indexing-hi3d.streamlit.app/?emd_id=emd-15669&rise=39.03&twist=20.89&csym=6&rise2=39.03&twist2=20.89&csym2=6
EMD-22639	non-amyloid	3	27.3691	-166.571	C1	27.34420671	-166.565	C1	0.0249838		0.91484	0.915222	Yes	improve	adjusted decimals			https://helical-indexing-hi3d.streamlit.app/?emd_id=emd-22639&rise=27.34420671&twist=-166.5648455&csym=1&rise2=27.36914&twist2=-166.57062&csym2=1
EMD-11591	non-amyloid	3	32.3504	3.43721	C1	3.43721	-32.3504	C1	62.4805	z -> x	0.4196	0.908928	Yes	improve	interchanged values			https://helical-indexing-hi3d.streamlit.app/?emd_id=emd-11591&rise=3.43721&twist=-32.3504&csym=1&rise2=32.3504&twist2=3.43721&csym2=1
EMD-28694	non-amyloid	3	3.02	20	C1	2.982204201	20	C1	0.0377958		0.802792	0.838731	Yes	improve	adjusted decimals			https://helical-indexing-hi3d.streamlit.app/?emd_id=emd-28694&rise=2.982204201&twist=20.00000005&csym=1&rise2=3.02&twist2=20.0&csym2=1
EMD-31155	non-amyloid	3	15.8	56.18	C1	15.46072091	55.9667	C1	0.344745		0.84977	0.924478	Yes	improve	adjusted decimals			https://helical-indexing-hi3d.streamlit.app/?emd_id=emd-31155&rise=15.46072091&twist=55.96670582&csym=1&rise2=15.8&twist2=56.18&csym2=1
EMD-23635	non-amyloid	3	0.1	0	C1			C1					Excluded	equal	partial map			https://helical-indexing-hi3d.streamlit.app/?emd_id=emd-23635&rise=nan&twist=nan&csym=1&rise2=0.1&twist2=0.0&csym2=1
EMD-40060	non-amyloid	3	4.95	108.72	C1	4.95	108.72	C1	0		0.86252	0.86252	Yes	equal	deposited			https://helical-indexing-hi3d.streamlit.app/?emd_id=emd-40060&rise=4.95&twist=108.72&csym=1&rise2=4.95&twist2=108.72&csym2=1
EMD-29246	non-amyloid	3	4.976	104.572	C1	4.976	104.572	C1	0		0.961104	0.961104	Yes	equal	deposited			https://helical-indexing-hi3d.streamlit.app/?emd_id=emd-29246&rise=4.976&twist=104.572&csym=1&rise2=4.976&twist2=104.572&csym2=1
EMD-41298	non-amyloid	3	10	100.7	C1	10.00679334	100.753	C1	0.0166133		0.95058	0.96007	Yes	improve	adjusted decimals			https://helical-indexing-hi3d.streamlit.app/?emd_id=emd-41298&rise=10.00679334&twist=100.7533972&csym=1&rise2=10.0&twist2=100.7&csym2=1
EMD-13522	non-amyloid	3						Cnan					No	improve	single unit
EMD-35344	non-amyloid	3.03	44.02	0.025	C1	43.99781143	0.0268611	C1	0.0221916		0.89387	0.89388	Yes	improve	adjusted decimals			https://helical-indexing-hi3d.streamlit.app/?emd_id=emd-35344&rise=43.99781143&twist=0.026861149&csym=1&rise2=44.02&twist2=0.025&csym2=1
EMD-17057	non-amyloid	3.06	4.97426	-44.4305	C1	4.973082397	-44.4303	C1	0.00117778		0.84269	0.847018	Yes	improve	adjusted decimals			https://helical-indexing-hi3d.streamlit.app/?emd_id=emd-17057&rise=4.973082397&twist=-44.43025841&csym=1&rise2=4.97426&twist2=-44.4305&csym2=1
EMD-40212	non-amyloid	3.08	12.933	37.439	C1			C1			0.550186	0.603111	Excluded	improve	partial map			https://helical-indexing-hi3d.streamlit.app/?emd_id=emd-40212&rise=nan&twist=nan&csym=1&rise2=12.933&twist2=37.439&csym2=1
EMD-12875	non-amyloid	3.08	33.4	-71.8	C1	33.4	-71.8	C1	0		0.93677	0.93677	Yes	equal	deposited			https://helical-indexing-hi3d.streamlit.app/?emd_id=emd-12875&rise=33.4&twist=-71.8&csym=1&rise2=33.4&twist2=-71.8&csym2=1
EMD-17050	non-amyloid	3.09	4.05	-41.05	C1	4.052075906	-41.0454	C1	0.00237295		0.9545	0.954502	Yes	improve	adjusted decimals			https://helical-indexing-hi3d.streamlit.app/?emd_id=emd-17050&rise=4.052075906&twist=-41.04541126&csym=1&rise2=4.05&twist2=-41.05&csym2=1
EMD-4897	non-amyloid	3.1	24.998	116.265	C1			Cnan			0.222536	0.644483	Excluded	improve	partial map			https://helical-indexing-hi3d.streamlit.app/?emd_id=emd-4897&rise=nan&twist=nan&csym=nan&rise2=24.998&twist2=116.265&csym2=1
EMD-11158	non-amyloid	3.1	16.36	-67.31	C1	16.33079353	-67.3167	C1	0.029498		0.7551	0.756362	Yes	improve	adjusted decimals			https://helical-indexing-hi3d.streamlit.app/?emd_id=emd-11158&rise=16.33079353&twist=-67.31674308&csym=1&rise2=16.36&twist2=-67.31&csym2=1
EMD-20589	non-amyloid	3.1	3.06	-20.77	C1	3.068931421	-20.7692	C1	0.00895283		0.93675	0.963312	Yes	improve	adjusted decimals			https://helical-indexing-hi3d.streamlit.app/?emd_id=emd-20589&rise=3.068931421&twist=-20.76922964&csym=1&rise2=3.06&twist2=-20.77&csym2=1
EMD-4405	non-amyloid	3.1	5.98	98.01	C1	5.978601159	-98.0128	C1	29.8423		0.19981	0.652307	Excluded	improve	partial map			https://helical-indexing-hi3d.streamlit.app/?emd_id=emd-4405&rise=5.978601159&twist=-98.01282571&csym=1&rise2=5.98&twist2=98.01&csym2=1
EMD-21943	microtubule	3.1	5.45	168.09	C1			C1			0.242423	0.25201	Excluded	improve	partial map			https://helical-indexing-hi3d.streamlit.app/?emd_id=emd-21943&rise=nan&twist=nan&csym=1&rise2=5.45&twist2=168.09&csym2=1
EMD-27156	non-amyloid	3.1	26.8	83.3	C1	27.42385	82.6426	C1	0.700156		0.601835	0.932356	Yes	improve	adjusted decimals			https://helical-indexing-hi3d.streamlit.app/?emd_id=emd-27156&rise=27.42385&twist=82.64259&csym=1&rise2=26.8&twist2=83.3&csym2=1
EMD-7937	non-amyloid	3.1	27.42	-166.56	C1	27.48	-166.64	C1	0.063576		0.89789	0.912101	Yes	improve	adjusted decimals			https://helical-indexing-hi3d.streamlit.app/?emd_id=emd-7937&rise=27.48&twist=-166.64&csym=1&rise2=27.42&twist2=-166.56&csym2=1
EMD-28696	non-amyloid	3.1	3	19.99	C1	2.959530931	19.963	C1	0.0502505		0.777221	0.829718	Yes	improve	adjusted decimals			https://helical-indexing-hi3d.streamlit.app/?emd_id=emd-28696&rise=2.959530931&twist=19.96296199&csym=1&rise2=3.0&twist2=19.99&csym2=1
EMD-7936	non-amyloid	3.1	27.4	-166.61	C1	27.37	-166.59	C1	0.0304536		0.89672	0.906271	Yes	improve	adjusted decimals			https://helical-indexing-hi3d.streamlit.app/?emd_id=emd-7936&rise=27.37&twist=-166.59&csym=1&rise2=27.4&twist2=-166.61&csym2=1
EMD-22364	non-amyloid	3.1	43.1	50.34	C2	43.1	50.34	C2	0		0.967321	0.967321	Yes	equal	deposited			https://helical-indexing-hi3d.streamlit.app/?emd_id=emd-22364&rise=43.1&twist=50.34&csym=2&rise2=43.1&twist2=50.34&csym2=2
EMD-28703	non-amyloid	3.1	2.93	19.97	C1	2.92197252	19.9393	C1	0.0379794		0.824995	0.890975	Yes	improve	adjusted decimals			https://helical-indexing-hi3d.streamlit.app/?emd_id=emd-28703&rise=2.92197252&twist=19.93925036&csym=1&rise2=2.93&twist2=19.97&csym2=1
EMD-26595	non-amyloid	3.1	21.582	-48.258	C1			C1			0.24044	0.73885	Excluded	improve	partial map			https://helical-indexing-hi3d.streamlit.app/?emd_id=emd-26595&rise=nan&twist=nan&csym=1&rise2=21.582&twist2=-48.258&csym2=1
EMD-0522	non-amyloid	3.1	2.84	-14.71	C1	2.881	-14.727	C1	0.0509363		0.49212	0.89229	Yes	improve	adjusted decimals			https://helical-indexing-hi3d.streamlit.app/?emd_id=emd-0522&rise=2.881&twist=-14.727&csym=1&rise2=2.84&twist2=-14.71&csym2=1
EMD-28700	non-amyloid	3.1	3.07	-20.81	C1	3.062751656	-20.8259	C1	0.0203715		0.878695	0.898596	Yes	improve	adjusted decimals			https://helical-indexing-hi3d.streamlit.app/?emd_id=emd-28700&rise=3.062751656&twist=-20.82589622&csym=1&rise2=3.07&twist2=-20.81&csym2=1
EMD-28789	microtubule	3.1	5.62	168.09	C1			C1			0.211484	0.207527	Excluded	worse	partial map			https://helical-indexing-hi3d.streamlit.app/?emd_id=emd-28789&rise=nan&twist=nan&csym=1&rise2=5.62&twist2=168.09&csym2=1
EMD-27064	non-amyloid	3.1	4.82	65.403	C1	4.82	65.403	C1	0		0.969045	0.969045	Yes	equal	deposited			https://helical-indexing-hi3d.streamlit.app/?emd_id=emd-27064&rise=4.82&twist=65.403&csym=1&rise2=4.82&twist2=65.403&csym2=1
EMD-28704	non-amyloid	3.1	3.07	-20.83	C1	3.060729289	-20.8198	C1	0.0145935		0.834845	0.841148	Yes	improve	adjusted decimals			https://helical-indexing-hi3d.streamlit.app/?emd_id=emd-28704&rise=3.060729289&twist=-20.81983939&csym=1&rise2=3.07&twist2=-20.83&csym2=1
EMD-21939	microtubule	3.1	5.47	168.09	C1			C1			0.23114	0.606322	Excluded	improve	partial map			https://helical-indexing-hi3d.streamlit.app/?emd_id=emd-21939&rise=nan&twist=nan&csym=1&rise2=5.47&twist2=168.09&csym2=1
EMD-26078	microtubule	3.1	5.54	168.084	C1			C1			0.22621	0.502868	Excluded	improve	partial map			https://helical-indexing-hi3d.streamlit.app/?emd_id=emd-26078&rise=nan&twist=nan&csym=1&rise2=5.54&twist2=168.084&csym2=1
EMD-7973	microtubule	3.1	8.99	-25.75	C1	3	-128.59	C1	9.85024		0.614192	0.752332	Yes	improve	different	partial symmetry		https://helical-indexing-hi3d.streamlit.app/?emd_id=emd-7973&rise=3&twist=-128.59&csym=1&rise2=8.99&twist2=-25.75&csym2=1
EMD-10590	non-amyloid	3.1	28.3417	-166.498	C1	28.31809057	-168.403	C1	0.878027		0.458644	0.955369	Yes	improve	adjusted decimals			https://helical-indexing-hi3d.streamlit.app/?emd_id=emd-10590&rise=28.31809057&twist=-168.4030924&csym=1&rise2=28.3417&twist2=-166.498&csym2=1
EMD-27065	non-amyloid	3.1	5.485	107.938	C1	5.485	107.938	C1	0		0.967525	0.967525	Yes	equal	deposited			https://helical-indexing-hi3d.streamlit.app/?emd_id=emd-27065&rise=5.485&twist=107.938&csym=1&rise2=5.485&twist2=107.938&csym2=1
EMD-13511	non-amyloid	3.1						Cnan					No		single unit
EMD-21949	microtubule	3.1	5.5	168.09	C1			C1			0.23524	0.634449	Excluded	improve	partial map			https://helical-indexing-hi3d.streamlit.app/?emd_id=emd-21949&rise=nan&twist=nan&csym=1&rise2=5.5&twist2=168.09&csym2=1
EMD-13521	non-amyloid	3.1						Cnan					No		single unit	check
EMD-34372	non-amyloid	3.14	19.6	48.68	C1			Cnan			0.569654	0.576931	Excluded	improve	partial map			https://helical-indexing-hi3d.streamlit.app/?emd_id=emd-34372&rise=nan&twist=nan&csym=nan&rise2=19.6&twist2=48.68&csym2=1
EMD-16437	non-amyloid	3.15	16.7	-77	C2	16.39117167	-76.9805	C2	0.308986		0.49924	0.883756	Yes	improve	adjusted decimals			https://helical-indexing-hi3d.streamlit.app/?emd_id=emd-16437&rise=16.39117167&twist=-76.98053362&csym=2&rise2=16.7&twist2=-77.0&csym2=2
EMD-40216	non-amyloid	3.15	12.933	37.439	C1			Cnan			0.62923	0.66082	Excluded	improve	partial map			https://helical-indexing-hi3d.streamlit.app/?emd_id=emd-40216&rise=nan&twist=nan&csym=nan&rise2=12.933&twist2=37.439&csym2=1
EMD-17069	non-amyloid	3.15	5.358	-48	C1	5.356888074	-48.0001	C1	0.00111275		0.96246	0.96256	Yes	improve	adjusted decimals			https://helical-indexing-hi3d.streamlit.app/?emd_id=emd-17069&rise=5.356888074&twist=-48.00012384&csym=1&rise2=5.358&twist2=-48.0&csym2=1
EMD-17075	non-amyloid	3.17	4.086	-41.008	C1	4.086	-41.008	C1	0		0.97148	0.97148	Yes	equal	deposited			https://helical-indexing-hi3d.streamlit.app/?emd_id=emd-17075&rise=4.086&twist=-41.008&csym=1&rise2=4.086&twist2=-41.008&csym2=1
EMD-8902	non-amyloid	3.17	5	-100.58	C1	5	-100.58	C1	0		0.80716	0.80716	Yes	equal	deposited			https://helical-indexing-hi3d.streamlit.app/?emd_id=emd-8902&rise=5&twist=-100.58&csym=1&rise2=5.0&twist2=-100.58&csym2=1
EMD-17066	non-amyloid	3.18	40.025	8.44	C1	40.025	8.44	C1	0		0.87921	0.87921	Yes	equal	deposited			https://helical-indexing-hi3d.streamlit.app/?emd_id=emd-17066&rise=40.025&twist=8.44&csym=1&rise2=40.025&twist2=8.44&csym2=1
EMD-22638	non-amyloid	3.2	27.3852	-166.579	C1	27.35643808	-166.556	C1	0.0295109		0.9137	0.914344	Yes	improve	adjusted decimals			https://helical-indexing-hi3d.streamlit.app/?emd_id=emd-22638&rise=27.35643808&twist=-166.5556456&csym=1&rise2=27.385195&twist2=-166.57869&csym2=1
EMD-30366	non-amyloid	3.2	16	55.93	C1			Cnan			0.49286	0.492942	Excluded	improve	partial map			https://helical-indexing-hi3d.streamlit.app/?emd_id=emd-30366&rise=nan&twist=nan&csym=nan&rise2=16.0&twist2=55.93&csym2=1
EMD-14238	non-amyloid	3.2	0.525	-3.874	C1			Cnan				0.243816	Excluded	improve	partial map			https://helical-indexing-hi3d.streamlit.app/?emd_id=emd-14238&rise=nan&twist=nan&csym=nan&rise2=0.525&twist2=-3.874&csym2=1
EMD-27157	non-amyloid	3.2	26.8	83.3	C1	27.42385055	82.6426	C1	0.705394		0.550319	0.962707	Yes	improve	adjusted decimals			https://helical-indexing-hi3d.streamlit.app/?emd_id=emd-27157&rise=27.42385055&twist=82.6425866&csym=1&rise2=26.8&twist2=83.3&csym2=1
EMD-14998	non-amyloid	3.2	27.6	83.1	D1	27.16460431	82.6208	C1	0.473829		0.836591	0.889505	Yes	improve	adjusted decimals			https://helical-indexing-hi3d.streamlit.app/?emd_id=emd-14998&rise=27.16460431&twist=82.62077931&csym=1&rise2=27.6&twist2=83.1&csym2=1
EMD-13502	non-amyloid	3.2						Cnan					No		single unit
EMD-41133	non-amyloid	3.2	43.86	-7.16	D14			Cnan					No		single unit			https://helical-indexing-hi3d.streamlit.app/?emd_id=emd-41133&rise=nan&twist=nan&csym=nan&rise2=43.86&twist2=-7.16&csym2=14
EMD-42161	non-amyloid	3.2	112.075	53.656	C1	112.075	53.656	C1	0		0.80995	0.80995	Yes	equal	deposited			https://helical-indexing-hi3d.streamlit.app/?emd_id=emd-42161&rise=112.075&twist=53.656&csym=1&rise2=112.075&twist2=53.656&csym2=1
EMD-16657	non-amyloid	3.2	16.62	-35.46	C5	16.46182728	-35.3808	C5	0.159247		0.81222	0.849349	Yes	improve	adjusted decimals			https://helical-indexing-hi3d.streamlit.app/?emd_id=emd-16657&rise=16.46182728&twist=-35.38084979&csym=5&rise2=16.62&twist2=-35.46&csym2=5
EMD-21947	microtubule	3.2	5.46	168.09	C1			C1			0.21752	0.599714	Excluded	improve	partial map			https://helical-indexing-hi3d.streamlit.app/?emd_id=emd-21947&rise=nan&twist=nan&csym=1&rise2=5.46&twist2=168.09&csym2=1
EMD-17052	non-amyloid	3.2	4.695	-46.467	C1	4.695	-46.467	C1	0		0.9641	0.9641	Yes	equal	deposited			https://helical-indexing-hi3d.streamlit.app/?emd_id=emd-17052&rise=4.695&twist=-46.467&csym=1&rise2=4.695&twist2=-46.467&csym2=1
EMD-22229	non-amyloid	3.2	4.9	65.2	C1	4.904848953	65.1664	C1	0.0181024		0.84044	0.861786	Yes	improve	adjusted decimals			https://helical-indexing-hi3d.streamlit.app/?emd_id=emd-22229&rise=4.904848953&twist=65.16643892&csym=1&rise2=4.9&twist2=65.2&csym2=1
EMD-17067	non-amyloid	3.2	1	1	C1	5.511475151	-48.7495	C1	16.5264		0.07141	0.950231	Yes	improve	different			https://helical-indexing-hi3d.streamlit.app/?emd_id=emd-17067&rise=5.511475151&twist=-48.74947018&csym=1&rise2=1.0&twist2=1.0&csym2=1
EMD-13506	non-amyloid	3.2						Cnan					No		single unit
EMD-7769	microtubule	3.2	8.65	-25.75	C1	2.87	-128.57	C1	28.9934		0.657485	0.78104	Yes	improve	different	partial symmetry		https://helical-indexing-hi3d.streamlit.app/?emd_id=emd-7769&rise=2.87&twist=-128.57&csym=1&rise2=8.65&twist2=-25.75&csym2=1
EMD-28697	non-amyloid	3.2	3.06	-20.81	C1	3.063849307	-20.8291	C1	0.0225683		0.871697	0.904926	Yes	improve	adjusted decimals			https://helical-indexing-hi3d.streamlit.app/?emd_id=emd-28697&rise=3.063849307&twist=-20.82913283&csym=1&rise2=3.06&twist2=-20.81&csym2=1
EMD-22656	non-amyloid	3.2	14	53.3	C3	13.98883634	53.2824	C3	0.0125715		0.99791	0.997986	Yes	improve	adjusted decimals			https://helical-indexing-hi3d.streamlit.app/?emd_id=emd-22656&rise=13.98883634&twist=53.28236308&csym=3&rise2=14.0&twist2=53.3&csym2=3
EMD-20044	non-amyloid	3.2	4.25	63.34	C1	4.23036685	63.3377	C1	0.0196408		0.86056	0.865901	Yes	improve	adjusted decimals			https://helical-indexing-hi3d.streamlit.app/?emd_id=emd-20044&rise=4.23036685&twist=63.33767741&csym=1&rise2=4.25&twist2=63.34&csym2=1
EMD-11212	non-amyloid	3.2	25.18	-32.47	C1	25.18	-32.47	C1	0		0.94869	0.94869	Yes	equal	deposited			https://helical-indexing-hi3d.streamlit.app/?emd_id=emd-11212&rise=25.18&twist=-32.47&csym=1&rise2=25.18&twist2=-32.47&csym2=1
EMD-28787	microtubule	3.2	5.62	168.09	C1			C1			0.192304	0.295872	Excluded	improve	partial map			https://helical-indexing-hi3d.streamlit.app/?emd_id=emd-28787&rise=nan&twist=nan&csym=1&rise2=5.62&twist2=168.09&csym2=1
EMD-7329	non-amyloid	3.2	27.5	-167.4	C1	27.5	-167.4	C1	0		0.858439	0.858439	Yes	equal	deposited			https://helical-indexing-hi3d.streamlit.app/?emd_id=emd-7329&rise=27.5&twist=-167.4&csym=1&rise2=27.5&twist2=-167.4&csym2=1
EMD-28150	non-amyloid	3.2	8.505	113.37	C1	8.503172489	113.372	C1	0.00194212		0.83416	0.83543	Yes	improve	adjusted decimals			https://helical-indexing-hi3d.streamlit.app/?emd_id=emd-28150&rise=8.503172489&twist=113.3718473&csym=1&rise2=8.505&twist2=113.37&csym2=1
EMD-28702	non-amyloid	3.2	3.05	-20.82	C1	3.037329564	-20.8357	C1	0.0228036		0.815144	0.835093	Yes	improve	adjusted decimals			https://helical-indexing-hi3d.streamlit.app/?emd_id=emd-28702&rise=3.037329564&twist=-20.835652&csym=1&rise2=3.05&twist2=-20.82&csym2=1
EMD-23720	non-amyloid	3.2	6.83	60	C1	6.797877602	59.4348	C1	0.196219		0.56873	0.793209	Yes	improve	adjusted decimals			https://helical-indexing-hi3d.streamlit.app/?emd_id=emd-23720&rise=6.797877602&twist=59.43480992&csym=1&rise2=6.83&twist2=60.0&csym2=1
EMD-20588	non-amyloid	3.2	2.96	20.02	C1	2.985167538	20.0197	C1	0.0251691		0.86582	0.968913	Yes	improve	adjusted decimals			https://helical-indexing-hi3d.streamlit.app/?emd_id=emd-20588&rise=2.985167538&twist=20.01971099&csym=1&rise2=2.96&twist2=20.02&csym2=1
EMD-10593	non-amyloid	3.2	3.14	65.9	C1	3.117256168	65.913	C1	0.0228786		0.824933	0.867435	Yes	improve	adjusted decimals			https://helical-indexing-hi3d.streamlit.app/?emd_id=emd-10593&rise=3.117256168&twist=65.91299815&csym=1&rise2=3.14&twist2=65.9&csym2=1
EMD-20843	non-amyloid	3.2	27.03	-166.88	C1			C1		z -> x	0.37204		No		single unit			https://helical-indexing-hi3d.streamlit.app/?emd_id=emd-20843&rise=nan&twist=nan&csym=1&rise2=27.03&twist2=-166.88&csym2=1
EMD-13507	non-amyloid	3.2				54.43	166.11	C1				0.764149	Yes	improve	no EMDB values
EMD-28717	non-amyloid	3.2	3.1	-20.8	C1	3.1	-20.8	C1	0		0.804817	0.804817	Yes	equal	deposited			https://helical-indexing-hi3d.streamlit.app/?emd_id=emd-28717&rise=3.1&twist=-20.8&csym=1&rise2=3.1&twist2=-20.8&csym2=1
EMD-31153	non-amyloid	3.21	15.88	56.7	C1	15.92483049	54.8155	C1	0.724706		0.562652	0.967842	Yes	improve	adjusted decimals			https://helical-indexing-hi3d.streamlit.app/?emd_id=emd-31153&rise=15.92483049&twist=54.81547746&csym=1&rise2=15.88&twist2=56.7&csym2=1
EMD-10647	non-amyloid	3.22	9.33	92.5	C1	9.224759768	92.3644	C1	0.110897		0.86511	0.888639	Yes	improve	adjusted decimals			https://helical-indexing-hi3d.streamlit.app/?emd_id=emd-10647&rise=9.224759768&twist=92.36437108&csym=1&rise2=9.33&twist2=92.5&csym2=1
EMD-28019	non-amyloid	3.23	39.15	19.32	C6	39.15	19.32	C6	0		0.983607	0.983607	Yes	equal	deposited			https://helical-indexing-hi3d.streamlit.app/?emd_id=emd-28019&rise=39.15&twist=19.32&csym=6&rise2=39.15&twist2=19.32&csym2=6
EMD-40215	non-amyloid	3.23	12.933	37.439	C1			C1			0.546326	0.549959	Excluded	improve	partial map			https://helical-indexing-hi3d.streamlit.app/?emd_id=emd-40215&rise=nan&twist=nan&csym=1&rise2=12.933&twist2=37.439&csym2=1
EMD-12762	non-amyloid	3.25	27.657	-166.594	C1	27.657	-166.594	C1	0		0.967582	0.967582	Yes	equal	deposited			https://helical-indexing-hi3d.streamlit.app/?emd_id=emd-12762&rise=27.657&twist=-166.594&csym=1&rise2=27.657&twist2=-166.594&csym2=1
EMD-34151	non-amyloid	3.26	31.5	118	C1			C1			0.54873	0.515305	Excluded	worse	partial map			https://helical-indexing-hi3d.streamlit.app/?emd_id=emd-34151&rise=nan&twist=nan&csym=1&rise2=31.5&twist2=118.0&csym2=1
EMD-3600	non-amyloid	3.28	20.2	27.7	C1	3.356009122	-55.396	C1	35.3131		0.91143	0.912687	Yes	improve	different	partial symmetry		https://helical-indexing-hi3d.streamlit.app/?emd_id=emd-3600&rise=3.356009122&twist=-55.39598788&csym=1&rise2=20.2&twist2=27.7&csym2=1
EMD-28151	non-amyloid	3.3	8.8	108	C1			C1			0.13395	0.718223	Excluded	improve	partial map			https://helical-indexing-hi3d.streamlit.app/?emd_id=emd-28151&rise=nan&twist=nan&csym=1&rise2=8.8&twist2=108.0&csym2=1
EMD-7974	microtubule	3.3	8.754	-25.766	C1	8.754	-25.766	C1	0		0.745036	0.745036	No	equal	deposited			https://helical-indexing-hi3d.streamlit.app/?emd_id=emd-7974&rise=8.754&twist=-25.766&csym=1&rise2=8.754&twist2=-25.766&csym2=1
EMD-6349	microtubule	3.3	9.45	27.72	C1	81.52	-0.25	C1	72.9092		0.321347	0.883488	Yes	improve	different	wrong		https://helical-indexing-hi3d.streamlit.app/?emd_id=emd-6349&rise=81.52&twist=-0.25&csym=1&rise2=9.45&twist2=27.72&csym2=1
EMD-12879	non-amyloid	3.3	3.959	41.11	C1	3.980511141	-41.191	C1	41.0325		0.7583	0.941175	Yes	improve	twist sign			https://helical-indexing-hi3d.streamlit.app/?emd_id=emd-12879&rise=3.980511141&twist=-41.19099561&csym=1&rise2=3.959&twist2=41.11&csym2=1
EMD-13501	non-amyloid	3.3						Cnan					No		single unit
EMD-23084	non-amyloid	3.3	82	0	C1			C1			0.69404	0.67501	Excluded	worse	partial map			https://helical-indexing-hi3d.streamlit.app/?emd_id=emd-23084&rise=nan&twist=nan&csym=1&rise2=82.0&twist2=0.0&csym2=1
EMD-28082	non-amyloid	3.3	27.9	-166.8	C1	27.9	-166.8	C1	0		0.840883	0.840883	Yes	equal	deposited			https://helical-indexing-hi3d.streamlit.app/?emd_id=emd-28082&rise=27.9&twist=-166.8&csym=1&rise2=27.9&twist2=-166.8&csym2=1
EMD-10589	non-amyloid	3.3	28.37	-166.931	C1	28.37	-166.931	C1	0		0.95869	0.95869	Yes	equal	deposited			https://helical-indexing-hi3d.streamlit.app/?emd_id=emd-10589&rise=28.37&twist=-166.931&csym=1&rise2=28.37&twist2=-166.931&csym2=1
EMD-13863	non-amyloid	3.3	27.77	-166.61	C1	27.77	-166.61	C1	0	z -> x	0.95045	0.95045	Yes	equal	deposited			https://helical-indexing-hi3d.streamlit.app/?emd_id=emd-13863&rise=27.77&twist=-166.61&csym=1&rise2=27.77&twist2=-166.61&csym2=1
EMD-9946	non-amyloid	3.3	5.17	-100.55	C1	5.17	-100.55	C1	0		0.97389	0.97389	Yes	equal	deposited			https://helical-indexing-hi3d.streamlit.app/?emd_id=emd-9946&rise=5.17&twist=-100.55&csym=1&rise2=5.17&twist2=-100.55&csym2=1
EMD-7101	microtubule	3.3	9.03	-25.74	C1	84.18	-0.23	C1	75.2959		0.669399	0.75843	Yes	improve	different	wrong		https://helical-indexing-hi3d.streamlit.app/?emd_id=emd-7101&rise=84.18&twist=-0.23&csym=1&rise2=9.03&twist2=-25.74&csym2=1
EMD-18133	non-amyloid	3.3	14.3	47.7	C1	10.70190743	-54.1975	C1	50.6623		0.588776	0.883262	Yes	improve	different			https://helical-indexing-hi3d.streamlit.app/?emd_id=emd-18133&rise=10.70190743&twist=-54.19751924&csym=1&rise2=14.3&twist2=47.7&csym2=1
EMD-0142	non-amyloid	3.3	3.93488	-29.1592	C1	3.9348776	-29.1592	C1	0		0.94053	0.94053	Yes	equal	deposited			https://helical-indexing-hi3d.streamlit.app/?emd_id=emd-0142&rise=3.9348776&twist=-29.159243&csym=1&rise2=3.9348776&twist2=-29.159243&csym2=1
EMD-0613	microtubule	3.3	9.3	-27.7	C1			C1		z -> x	0.08417		No		single unit			https://helical-indexing-hi3d.streamlit.app/?emd_id=emd-0613&rise=nan&twist=nan&csym=1&rise2=9.3&twist2=-27.7&csym2=1
EMD-15408	non-amyloid	3.3	19.4	70	C1	19.30194834	-70.0663	C1	110.307		0.725182	0.925027	Yes	improve	twist sign			https://helical-indexing-hi3d.streamlit.app/?emd_id=emd-15408&rise=19.30194834&twist=-70.06629535&csym=1&rise2=19.4&twist2=70.0&csym2=1
EMD-5185	non-amyloid	3.3				1.5	22	C1			0	0.942449	Yes	improve	no EMDB values
EMD-29354	non-amyloid	3.3	34.07	28.21	C6	34.04825477	28.1276	C6	0.10926		0.872355	0.873634	Yes	improve	adjusted decimals			https://helical-indexing-hi3d.streamlit.app/?emd_id=emd-29354&rise=34.04825477&twist=28.12755149&csym=6&rise2=34.07&twist2=28.21&csym2=6
EMD-21933	microtubule	3.3	5.48	168.09	C1			C1			0.265017	0.266352	Excluded	improve	partial map			https://helical-indexing-hi3d.streamlit.app/?emd_id=emd-21933&rise=nan&twist=nan&csym=1&rise2=5.48&twist2=168.09&csym2=1
EMD-27820	non-amyloid	3.3	9.9	33.6	C5	9.9	33.6	C5	0		0.82958	0.82958	Yes	equal	deposited			https://helical-indexing-hi3d.streamlit.app/?emd_id=emd-27820&rise=9.9&twist=33.6&csym=5&rise2=9.9&twist2=33.6&csym2=5
EMD-13538	non-amyloid	3.3						Cnan					No		single unit
EMD-13535	non-amyloid	3.3						Cnan					No		single unit
EMD-14630	non-amyloid	3.3	2.742	54.374	C2	2.742	54.374	C2	0		0.860234	0.860234	Yes	equal	deposited			https://helical-indexing-hi3d.streamlit.app/?emd_id=emd-14630&rise=2.742&twist=54.374&csym=2&rise2=2.742&twist2=54.374&csym2=2
EMD-13532	non-amyloid	3.3						Cnan					No		single unit
EMD-0141	non-amyloid	3.3	3.92027	-29.1711	C1	3.917682737	-29.1708	C1	0.00258821		0.95103	0.951072	Yes	improve	adjusted decimals			https://helical-indexing-hi3d.streamlit.app/?emd_id=emd-0141&rise=3.917682737&twist=-29.17082791&csym=1&rise2=3.9202657&twist2=-29.171057&csym2=1
EMD-26566	non-amyloid	3.3	2.078	-12.947	C1	2.078	-12.947	C1	0		0.970385	0.970385	Yes	equal	deposited			https://helical-indexing-hi3d.streamlit.app/?emd_id=emd-26566&rise=2.078&twist=-12.947&csym=1&rise2=2.078&twist2=-12.947&csym2=1
EMD-0333	non-amyloid	3.3	18.87	-99.95	C1	18.85345777	-99.9379	C1	0.0170194		0.864381	0.865223	Yes	improve	adjusted decimals			https://helical-indexing-hi3d.streamlit.app/?emd_id=emd-0333&rise=18.85345777&twist=-99.9379093&csym=1&rise2=18.87&twist2=-99.95&csym2=1
EMD-34152	non-amyloid	3.31	31.5	118.6	C1			Cnan			0.54949	0.61622	Excluded	improve	partial map			https://helical-indexing-hi3d.streamlit.app/?emd_id=emd-34152&rise=nan&twist=nan&csym=nan&rise2=31.5&twist2=118.6&csym2=1
EMD-34153	non-amyloid	3.31	31.6	118.3	C1			Cnan			0.56064	0.560817	Excluded	improve	partial map			https://helical-indexing-hi3d.streamlit.app/?emd_id=emd-34153&rise=nan&twist=nan&csym=nan&rise2=31.6&twist2=118.3&csym2=1
EMD-17627	non-amyloid	3.32	44.97	18.547	C7	44.85315299	-18.596	C7	5.9297		0.85149	0.930205	Yes	improve	twist sign			https://helical-indexing-hi3d.streamlit.app/?emd_id=emd-17627&rise=44.85315299&twist=-18.5960303&csym=7&rise2=44.97&twist2=18.547&csym2=7
EMD-30311	non-amyloid	3.33	15.71	55.48	C1			C1			0.596385	0.617126	Excluded	improve	partial map			https://helical-indexing-hi3d.streamlit.app/?emd_id=emd-30311&rise=nan&twist=nan&csym=1&rise2=15.71&twist2=55.48&csym2=1
EMD-17046	non-amyloid	3.34	43.244	13.783	C8	43.24159938	13.7818	C8	0.00245966		0.98958	0.989602	Yes	improve	adjusted decimals			https://helical-indexing-hi3d.streamlit.app/?emd_id=emd-17046&rise=43.24159938&twist=13.78182614&csym=8&rise2=43.244&twist2=13.783&csym2=8
EMD-40200	non-amyloid	3.34	12.933	37.439	C1			C1			0.50459		Excluded	worse	partial map			https://helical-indexing-hi3d.streamlit.app/?emd_id=emd-40200&rise=nan&twist=nan&csym=1&rise2=12.933&twist2=37.439&csym2=1
EMD-2842	non-amyloid	3.35	1.408	22.03	C1	1.408	22.03	C1	0		0.99518	0.99518	Yes	equal	deposited			https://helical-indexing-hi3d.streamlit.app/?emd_id=emd-2842&rise=1.408&twist=22.03&csym=1&rise2=1.408&twist2=22.03&csym2=1
EMD-10553	non-amyloid	3.35	62.5	180	C1	62.5	180	C1	0	z -> x	0.84235	0.84235	Yes	equal	deposited			https://helical-indexing-hi3d.streamlit.app/?emd_id=emd-10553&rise=62.5&twist=180.0&csym=1&rise2=62.5&twist2=180.0&csym2=1
EMD-26805	non-amyloid	3.36	27	-167	C1	27.69560079	-166.946	C1	0.695677		0.38189	0.822671	Yes	improve	adjusted decimals			https://helical-indexing-hi3d.streamlit.app/?emd_id=emd-26805&rise=27.69560079&twist=-166.9457822&csym=1&rise2=27.0&twist2=-167.0&csym2=1
EMD-30309	non-amyloid	3.36	15.72	55.49	C1			C1			0.525057	0.525427	Excluded	improve	partial map			https://helical-indexing-hi3d.streamlit.app/?emd_id=emd-30309&rise=nan&twist=nan&csym=1&rise2=15.72&twist2=55.49&csym2=1
EMD-27548	non-amyloid	3.37	28	-166	C1	28.56957987	-166.609	C1	0.606233		0.59663	0.864583	Yes	improve	adjusted decimals			https://helical-indexing-hi3d.streamlit.app/?emd_id=emd-27548&rise=28.56957987&twist=-166.6093559&csym=1&rise2=28.0&twist2=-166.0&csym2=1
EMD-32121	non-amyloid	3.4	16.56	159.2	C1	16.4151306	159.148	C1	0.145659		0.79528	0.807119	Yes	improve	adjusted decimals			https://helical-indexing-hi3d.streamlit.app/?emd_id=emd-32121&rise=16.4151306&twist=159.1481435&csym=1&rise2=16.56&twist2=159.2&csym2=1
EMD-21937	microtubule	3.4	5.46	168.09	C1			C1			0.250913	0.267739	Excluded	improve	partial map			https://helical-indexing-hi3d.streamlit.app/?emd_id=emd-21937&rise=nan&twist=nan&csym=1&rise2=5.46&twist2=168.09&csym2=1
EMD-13536	non-amyloid	3.4						Cnan					No		single unit
EMD-13533	non-amyloid	3.4						Cnan					No		single unit
EMD-13580	non-amyloid	3.4	69.5	83.2	D2			Cnan			0.646263	0.644048	Excluded	worse	partial map			https://helical-indexing-hi3d.streamlit.app/?emd_id=emd-13580&rise=nan&twist=nan&csym=nan&rise2=69.5&twist2=83.2&csym2=2
EMD-23485	non-amyloid	3.4	7.93	-15.8	C2	7.93	-15.8	C2	0		0.98871	0.98871	Yes	equal	deposited			https://helical-indexing-hi3d.streamlit.app/?emd_id=emd-23485&rise=7.93&twist=-15.8&csym=2&rise2=7.93&twist2=-15.8&csym2=2
EMD-13531	non-amyloid	3.4						Cnan					No		single unit
EMD-25158	microtubule	3.4	83.18	-0.22	C1	83.18	-0.22	C1	0		0.913864	0.913864	Yes	equal	deposited			https://helical-indexing-hi3d.streamlit.app/?emd_id=emd-25158&rise=83.18&twist=-0.22&csym=1&rise2=83.18&twist2=-0.22&csym2=1
EMD-23483	non-amyloid	3.4	7.93	-15.8	C1	7.93	-15.8	C1	0		0.98701	0.98701	Yes	equal	deposited			https://helical-indexing-hi3d.streamlit.app/?emd_id=emd-23483&rise=7.93&twist=-15.8&csym=1&rise2=7.93&twist2=-15.8&csym2=1
EMD-24725	non-amyloid	3.4	4.112	-83.409	C2	4.158	-83.432	C2	0.0461986		0.96061	0.963064	Yes	improve	adjusted decimals			https://helical-indexing-hi3d.streamlit.app/?emd_id=emd-24725&rise=4.158&twist=-83.432&csym=2&rise2=4.112&twist2=-83.409&csym2=2
EMD-23486	non-amyloid	3.4	3.97	172.1	C2	3.97	172.1	C2	0		0.97585	0.97585	Yes	equal	deposited			https://helical-indexing-hi3d.streamlit.app/?emd_id=emd-23486&rise=3.97&twist=172.1&csym=2&rise2=3.97&twist2=172.1&csym2=2
EMD-11937	non-amyloid	3.4	44.6	91.7	C1			Cnan					No		single unit			https://helical-indexing-hi3d.streamlit.app/?emd_id=emd-11937&rise=nan&twist=nan&csym=nan&rise2=44.6&twist2=91.7&csym2=1
EMD-12776	non-amyloid	3.4	3.76	156.5	C1	3.76	156.5	C1	0		0.92751	0.92751	Yes	equal	deposited			https://helical-indexing-hi3d.streamlit.app/?emd_id=emd-12776&rise=3.76&twist=156.5&csym=1&rise2=3.76&twist2=156.5&csym2=1
EMD-13865	non-amyloid	3.4	28.56	-161.26	C1	28.56	-161.26	C1	0	z -> x	0.95594	0.95594	Yes	equal	deposited			https://helical-indexing-hi3d.streamlit.app/?emd_id=emd-13865&rise=28.56&twist=-161.26&csym=1&rise2=28.56&twist2=-161.26&csym2=1
EMD-6347	microtubule	3.4	9.44	27.72	C1	81.52	-0.25	C1	72.6271		0.388991	0.907421	Yes	improve	different	wrong		https://helical-indexing-hi3d.streamlit.app/?emd_id=emd-6347&rise=81.52&twist=-0.25&csym=1&rise2=9.44&twist2=27.72&csym2=1
EMD-28083	non-amyloid	3.4	27.9	-166.4	C1	27.9	-166.4	C1	0		0.905444	0.905444	Yes	equal	deposited			https://helical-indexing-hi3d.streamlit.app/?emd_id=emd-28083&rise=27.9&twist=-166.4&csym=1&rise2=27.9&twist2=-166.4&csym2=1
EMD-28152	non-amyloid	3.4	8.953	111.84	C1	8.953	111.84	C1	0		0.81072	0.81072	Yes	equal	deposited			https://helical-indexing-hi3d.streamlit.app/?emd_id=emd-28152&rise=8.953&twist=111.84&csym=1&rise2=8.953&twist2=111.84&csym2=1
EMD-8767	non-amyloid	3.4	40.2	18.2	C6	40.17263051	18.2022	C6	0.0273781		0.97644	0.976551	Yes	improve	adjusted decimals			https://helical-indexing-hi3d.streamlit.app/?emd_id=emd-8767&rise=40.17263051&twist=18.20215712&csym=6&rise2=40.2&twist2=18.2&csym2=6
EMD-0297	non-amyloid	3.4	3.95	-40.95	C1	3.951861671	-40.9542	C1	0.00292221		0.9659	0.9659	Yes	improve	adjusted decimals			https://helical-indexing-hi3d.streamlit.app/?emd_id=emd-0297&rise=3.951861671&twist=-40.95418205&csym=1&rise2=3.95&twist2=-40.95&csym2=1
EMD-22384	non-amyloid	3.4	1.96	17.1	C1	1.96	17.09	C1	0.00602329		0.74908	0.865398	Yes	improve	adjusted decimals			https://helical-indexing-hi3d.streamlit.app/?emd_id=emd-22384&rise=1.96&twist=17.09&csym=1&rise2=1.96&twist2=17.1&csym2=1
EMD-6351	microtubule	3.4	9.42	27.71	C1	81.44	-0.12	C1	72.5347		0.311331	0.784596	Yes	improve	different	wrong		https://helical-indexing-hi3d.streamlit.app/?emd_id=emd-6351&rise=81.44&twist=-0.12&csym=1&rise2=9.42&twist2=27.71&csym2=1
EMD-0320	non-amyloid	3.4	17.48	-72.98	C1	17.46309097	-72.9824	C1	0.0169835		0.95697	0.9573	Yes	improve	adjusted decimals			https://helical-indexing-hi3d.streamlit.app/?emd_id=emd-0320&rise=17.46309097&twist=-72.98235776&csym=1&rise2=17.48&twist2=-72.98&csym2=1
EMD-8405	non-amyloid	3.4	5.2	108	C1	5.184436354	108.039	C1	0.0199392		0.9595	0.968982	Yes	improve	adjusted decimals			https://helical-indexing-hi3d.streamlit.app/?emd_id=emd-8405&rise=5.184436354&twist=108.0393708&csym=1&rise2=5.2&twist2=108.0&csym2=1
EMD-28715	non-amyloid	3.4	3.1	-20.79	C1	3.1	-20.79	C1	0		0.800117	0.800117	Yes	equal	deposited			https://helical-indexing-hi3d.streamlit.app/?emd_id=emd-28715&rise=3.1&twist=-20.79&csym=1&rise2=3.1&twist2=-20.79&csym2=1
EMD-9357	non-amyloid	3.4	47.5	83.01	C1	47.5	83.01	C1	0	z -> x	0.88412	0.88412	Yes	equal	deposited			https://helical-indexing-hi3d.streamlit.app/?emd_id=emd-9357&rise=47.5&twist=83.01&csym=1&rise2=47.5&twist2=83.01&csym2=1
EMD-6993	non-amyloid	3.4	16.77	38.52	C5	16.46953429	-33.4895	C5	0.30047		0.78923	0.868463	Yes	improve	twist sign			https://helical-indexing-hi3d.streamlit.app/?emd_id=emd-6993&rise=16.46953429&twist=-33.48947519&csym=5&rise2=16.77&twist2=38.52&csym2=5
EMD-9021	non-amyloid	3.4	14.3312	43.5023	C3	14.31774581	43.4893	C3	0.0145211		0.86578	0.866105	Yes	improve	adjusted decimals			https://helical-indexing-hi3d.streamlit.app/?emd_id=emd-9021&rise=14.31774581&twist=43.48925157&csym=3&rise2=14.3312&twist2=43.5023&csym2=3
EMD-9137	non-amyloid	3.4	5	100.6	C1	4.948164294	-100.58	C1	48.0365		0.46977	0.980003	Yes	improve	twist sign			https://helical-indexing-hi3d.streamlit.app/?emd_id=emd-9137&rise=4.948164294&twist=-100.5804775&csym=1&rise2=5.0&twist2=100.6&csym2=1
EMD-21579	non-amyloid	3.4	4.97404	104.573	C1	4.97404	104.573	C1	0		0.9953	0.9953	Yes	equal	deposited			https://helical-indexing-hi3d.streamlit.app/?emd_id=emd-21579&rise=4.97404&twist=104.573&csym=1&rise2=4.97404&twist2=104.573&csym2=1
EMD-22881	non-amyloid	3.4	4.4	64.3	C1	4.383481373	64.3293	C1	0.0191007		0.83177	0.877167	Yes	improve	adjusted decimals			https://helical-indexing-hi3d.streamlit.app/?emd_id=emd-22881&rise=4.383481373&twist=64.32933862&csym=1&rise2=4.4&twist2=64.3&csym2=1
EMD-23481	non-amyloid	3.4	57.8	-159.1	C1	57.8	-159.1	C1	0		0.883225	0.883225	Yes	equal	deposited			https://helical-indexing-hi3d.streamlit.app/?emd_id=emd-23481&rise=57.8&twist=-159.1&csym=1&rise2=57.8&twist2=-159.1&csym2=1
EMD-21094	non-amyloid	3.4	2.864	22.9482	C1	2.829435874	22.9525	C1	0.0349807		0.79224	0.826758	Yes	improve	adjusted decimals			https://helical-indexing-hi3d.streamlit.app/?emd_id=emd-21094&rise=2.829435874&twist=22.95246148&csym=1&rise2=2.864&twist2=22.9482&csym2=1
EMD-20711	non-amyloid	3.4	27.24	-162.5	C1	27.24	-162.5	C1	0		0.894763	0.894763	Yes	equal	deposited			https://helical-indexing-hi3d.streamlit.app/?emd_id=emd-20711&rise=27.24&twist=-162.5&csym=1&rise2=27.24&twist2=-162.5&csym2=1
EMD-22231	non-amyloid	3.4	4.83	65.3	C1	4.858238088	65.5267	C1	0.120348		0.4861	0.821087	Yes	improve	adjusted decimals			https://helical-indexing-hi3d.streamlit.app/?emd_id=emd-22231&rise=4.858238088&twist=65.526703&csym=1&rise2=4.83&twist2=65.3&csym2=1
EMD-17058	non-amyloid	3.41	5.06	-44.45	C1	5.06	-44.45	C1	0		0.96434	0.96434	Yes	equal	deposited			https://helical-indexing-hi3d.streamlit.app/?emd_id=emd-17058&rise=5.06&twist=-44.45&csym=1&rise2=5.06&twist2=-44.45&csym2=1
EMD-11592	non-amyloid	3.41	3.22937	31.0338	C1	3.22	-31.03	C1	68.4209	z -> x	0.04112	0.90541	Yes	improve	twist sign			https://helical-indexing-hi3d.streamlit.app/?emd_id=emd-11592&rise=3.22&twist=-31.03&csym=1&rise2=3.22937&twist2=31.0338&csym2=1
EMD-31154	non-amyloid	3.41	15.8	56.77	C1	15.56531042	54.711	C1	0.635137		0.43058	0.960232	Yes	improve	adjusted decimals			https://helical-indexing-hi3d.streamlit.app/?emd_id=emd-31154&rise=15.56531042&twist=54.71095781&csym=1&rise2=15.8&twist2=56.77&csym2=1
EMD-30310	non-amyloid	3.43	15.8	56.18	C1			Cnan			0.576822	0.583416	Excluded	improve	partial map			https://helical-indexing-hi3d.streamlit.app/?emd_id=emd-30310&rise=nan&twist=nan&csym=nan&rise2=15.8&twist2=56.18&csym2=1
EMD-34248	non-amyloid	3.43	40	30	C6	40.49571125	30	C6	0.495711		0.84184	0.965677	Yes	improve	adjusted decimals			https://helical-indexing-hi3d.streamlit.app/?emd_id=emd-34248&rise=40.49571125&twist=30.00000005&csym=6&rise2=40.0&twist2=30.0&csym2=6
EMD-27414	non-amyloid	3.44	3.61	76.5	C1	3.626390315	76.5003	C1	0.0163907		0.9323	0.958687	Yes	improve	adjusted decimals			https://helical-indexing-hi3d.streamlit.app/?emd_id=emd-27414&rise=3.626390315&twist=76.50027333&csym=1&rise2=3.61&twist2=76.5&csym2=1
EMD-4196	non-amyloid	3.44	24.9219	156.521	C1			C1			0.74233	0.743069	Excluded	improve	partial map			https://helical-indexing-hi3d.streamlit.app/?emd_id=emd-4196&rise=nan&twist=nan&csym=1&rise2=24.9219&twist2=156.521&csym2=1
EMD-14777	non-amyloid	3.45	27.97	-152.8	D1			Cnan					No		single unit			https://helical-indexing-hi3d.streamlit.app/?emd_id=emd-14777&rise=nan&twist=nan&csym=nan&rise2=27.97&twist2=-152.8&csym2=1
EMD-17056	non-amyloid	3.45	80.13	-8.21	C8	40.03	-4.12	C8	40.1769		0.93523	0.96556	Yes	improve	different	partial symmetry		https://helical-indexing-hi3d.streamlit.app/?emd_id=emd-17056&rise=40.03&twist=-4.12&csym=8&rise2=80.13&twist2=-8.21&csym2=8
EMD-17073	non-amyloid	3.46	4.08	-40.961	C1	4.08	-40.961	C1	0		0.97253	0.97253	Yes	equal	deposited			https://helical-indexing-hi3d.streamlit.app/?emd_id=emd-17073&rise=4.08&twist=-40.961&csym=1&rise2=4.08&twist2=-40.961&csym2=1
EMD-13546	non-amyloid	3.46	31.649	-103.234	C1	31.649	-103.234	C1	0		0.87885	0.87885	Yes	equal	deposited			https://helical-indexing-hi3d.streamlit.app/?emd_id=emd-13546&rise=31.649&twist=-103.234&csym=1&rise2=31.649&twist2=-103.234&csym2=1
EMD-41283	non-amyloid	3.47	15.8	-39.65	C1	15.8	-39.65	C1	0		0.90177	0.90177	Yes	equal	deposited			https://helical-indexing-hi3d.streamlit.app/?emd_id=emd-41283&rise=15.8&twist=-39.65&csym=1&rise2=15.8&twist2=-39.65&csym2=1
EMD-30308	non-amyloid	3.47	15.72	55.59	C1	15.71893116	55.4129	C1	0.057299		0.761265	0.77133	Yes	improve	adjusted decimals			https://helical-indexing-hi3d.streamlit.app/?emd_id=emd-30308&rise=15.71893116&twist=55.41290322&csym=1&rise2=15.72&twist2=55.59&csym2=1
EMD-26841	non-amyloid	3.47	1.42	-10.14	C1			Cnan			0.06887	0.464399	Excluded	improve	partial map			https://helical-indexing-hi3d.streamlit.app/?emd_id=emd-26841&rise=nan&twist=nan&csym=nan&rise2=1.42&twist2=-10.14&csym2=1
EMD-15673	non-amyloid	3.47	48.36	-55.18	C1	48.05350249	-56.0047	C1	0.323408		0.86229	0.883777	Yes	improve	adjusted decimals			https://helical-indexing-hi3d.streamlit.app/?emd_id=emd-15673&rise=48.05350249&twist=-56.00474132&csym=1&rise2=48.36&twist2=-55.18&csym2=1
EMD-10648	non-amyloid	3.49	11.3	84.3	C1	11.23769046	84.3083	C1	0.0623302		0.86025	0.862566	Yes	improve	adjusted decimals			https://helical-indexing-hi3d.streamlit.app/?emd_id=emd-10648&rise=11.23769046&twist=84.30833503&csym=1&rise2=11.3&twist2=84.3&csym2=1
EMD-8323	microtubule	3.5	9.4	-27.7	C1	9.33133909	-27.6949	C1	0.0686896		0.789778	0.808367	Yes	improve	adjusted decimals			https://helical-indexing-hi3d.streamlit.app/?emd_id=emd-8323&rise=9.33133909&twist=-27.6949192&csym=1&rise2=9.4&twist2=-27.7&csym2=1
EMD-8266	microtubule	3.5	8.67	-25.76	C1	8.67	-25.76	C1	0		0.853196	0.853196	Yes	equal	deposited			https://helical-indexing-hi3d.streamlit.app/?emd_id=emd-8266&rise=8.67&twist=-25.76&csym=1&rise2=8.67&twist2=-25.76&csym2=1
EMD-13524	non-amyloid	3.5						Cnan					No		single unit
EMD-13523	non-amyloid	3.5						Cnan					No		single unit
EMD-8997	microtubule	3.5	9.474	-27.66	C1	9.427196311	-27.6556	C1	0.0468618		0.733467	0.763292	Yes	improve	adjusted decimals			https://helical-indexing-hi3d.streamlit.app/?emd_id=emd-8997&rise=9.427196311&twist=-27.65560542&csym=1&rise2=9.474&twist2=-27.66&csym2=1
EMD-20719	non-amyloid	3.5	27.42	-166.63	C1	27.42	-166.63	C1	0		0.94137	0.94137	Yes	equal	deposited			https://helical-indexing-hi3d.streamlit.app/?emd_id=emd-20719&rise=27.42&twist=-166.63&csym=1&rise2=27.42&twist2=-166.63&csym2=1
EMD-8320	microtubule	3.5	9.38	-27.7	C1	9.349137886	-27.6782	C1	0.0320138		0.724793	0.750524	Yes	improve	adjusted decimals			https://helical-indexing-hi3d.streamlit.app/?emd_id=emd-8320&rise=9.349137886&twist=-27.67822114&csym=1&rise2=9.38&twist2=-27.7&csym2=1
EMD-2835	non-amyloid	3.5	1.408	22.03	C1	1.408	22.03	C1	0		0.99515	0.99515	Yes	equal	deposited			https://helical-indexing-hi3d.streamlit.app/?emd_id=emd-2835&rise=1.408&twist=22.03&csym=1&rise2=1.408&twist2=22.03&csym2=1
EMD-6270	non-amyloid	3.5	38.4	18.3	C6	38.4	18.3	C6	0		0.969205	0.969205	Yes	equal	deposited			https://helical-indexing-hi3d.streamlit.app/?emd_id=emd-6270&rise=38.4&twist=18.3&csym=6&rise2=38.4&twist2=18.3&csym2=6
EMD-13504	non-amyloid	3.5				54.43	166.11	C1					No		single unit
EMD-18132	non-amyloid	3.5	10.76	54.26	C1	10.69872893	-54.1594	C1	51.9792		0.447297	0.815585	Yes	improve	twist sign			https://helical-indexing-hi3d.streamlit.app/?emd_id=emd-18132&rise=10.69872893&twist=-54.15943568&csym=1&rise2=10.76&twist2=54.26&csym2=1
EMD-13509	non-amyloid	3.5						Cnan					No		single unit
EMD-7975	microtubule	3.5	8.757	-25.774	C1	81.7	-0.56	C1	73.2365		0.665352	0.750773	Yes	improve	paper mismatch			https://helical-indexing-hi3d.streamlit.app/?emd_id=emd-7975&rise=81.7&twist=-0.56&csym=1&rise2=8.757&twist2=-25.774&csym2=1
EMD-2836	non-amyloid	3.5	1.408	22.03	C1	1.408	22.03	C1	0		0.99487	0.99487	Yes	equal	deposited			https://helical-indexing-hi3d.streamlit.app/?emd_id=emd-2836&rise=1.408&twist=22.03&csym=1&rise2=1.408&twist2=22.03&csym2=1
EMD-8322	microtubule	3.5	9.48	-27.7	C1	9.448043488	-27.6869	C1	0.0323955		0.752317	0.769862	Yes	improve	adjusted decimals			https://helical-indexing-hi3d.streamlit.app/?emd_id=emd-8322&rise=9.448043488&twist=-27.68689406&csym=1&rise2=9.48&twist2=-27.7&csym2=1
EMD-17049	non-amyloid	3.5	43.29	15.04	C8		166.11	C8			0.00417	0.00416063	Excluded	worse	partial map			https://helical-indexing-hi3d.streamlit.app/?emd_id=emd-17049&rise=nan&twist=166.11&csym=8&rise2=43.29&twist2=15.04&csym2=8
EMD-13503	non-amyloid	3.5						Cnan					No		single unit
EMD-8321	microtubule	3.5	9.43	-27.7	C1	9.392770303	-27.6833	C1	0.0378052		0.753501	0.775268	Yes	improve	adjusted decimals			https://helical-indexing-hi3d.streamlit.app/?emd_id=emd-8321&rise=9.392770303&twist=-27.68331191&csym=1&rise2=9.43&twist2=-27.7&csym2=1
EMD-41815	non-amyloid	3.5	4.915	102.831	C1	4.915	102.831	C1	0		0.84082	0.84082	Yes	equal	deposited			https://helical-indexing-hi3d.streamlit.app/?emd_id=emd-41815&rise=4.915&twist=102.831&csym=1&rise2=4.915&twist2=102.831&csym2=1
EMD-8179	non-amyloid	3.5	4.185	64.34	C1	4.18556203	64.3239	C1	0.0174143		0.79833	0.809056	Yes	improve	adjusted decimals			https://helical-indexing-hi3d.streamlit.app/?emd_id=emd-8179&rise=4.18556203&twist=64.32393553&csym=1&rise2=4.185&twist2=64.34&csym2=1
EMD-2699	non-amyloid	3.5	21.8	29.4	C6	21.8	29.4	C6	0		0.963572	0.963572	Yes	equal	deposited			https://helical-indexing-hi3d.streamlit.app/?emd_id=emd-2699&rise=21.8&twist=29.4&csym=6&rise2=21.8&twist2=29.4&csym2=6
EMD-2837	non-amyloid	3.5	1.408	22.03	C1	1.408	22.03	C1	0		0.99522	0.99522	Yes	equal	deposited			https://helical-indexing-hi3d.streamlit.app/?emd_id=emd-2837&rise=1.408&twist=22.03&csym=1&rise2=1.408&twist2=22.03&csym2=1
EMD-11275	non-amyloid	3.5	10.35	62.9976	D2	10.32953438	63.0033	CD2	0.020532		0.92279	0.926139	Yes	improve	adjusted decimals			https://helical-indexing-hi3d.streamlit.app/?emd_id=emd-11275&rise=10.32953438&twist=63.00330593&csym=D2&rise2=10.35&twist2=62.99764&csym2=2
EMD-33009	non-amyloid	3.5	23.2	167.8	C1	22.26622187	167.736	C1	0.933996		0.63092	0.998195	Yes	improve	adjusted decimals			https://helical-indexing-hi3d.streamlit.app/?emd_id=emd-33009&rise=22.26622187&twist=167.7360159&csym=1&rise2=23.2&twist2=167.8&csym2=1
EMD-22088	non-amyloid	3.5	4.8	65.32	C1	4.799420178	65.3271	C1	0.00450647		0.982232	0.99156	Yes	improve	adjusted decimals			https://helical-indexing-hi3d.streamlit.app/?emd_id=emd-22088&rise=4.799420178&twist=65.32714735&csym=1&rise2=4.8&twist2=65.32&csym2=1
EMD-13781	non-amyloid	3.5	1.408	22.03	C1	1.408	22.03	C1	0		0.94384	0.94384	Yes	equal	deposited			https://helical-indexing-hi3d.streamlit.app/?emd_id=emd-13781&rise=1.408&twist=22.03&csym=1&rise2=1.408&twist2=22.03&csym2=1
EMD-6348	microtubule	3.5	9.45	27.72	C1	81.69	-0.28	C1	73.2376		0.369912	0.892136	Yes	improve	different	wrong		https://helical-indexing-hi3d.streamlit.app/?emd_id=emd-6348&rise=81.69&twist=-0.28&csym=1&rise2=9.45&twist2=27.72&csym2=1
EMD-23487	non-amyloid	3.5	3.95	-6.4	C5	3.95	-6.4	C5	0		0.98124	0.98124	Yes	equal	deposited			https://helical-indexing-hi3d.streamlit.app/?emd_id=emd-23487&rise=3.95&twist=-6.4&csym=5&rise2=3.95&twist2=-6.4&csym2=5
EMD-22183	non-amyloid	3.5	41.2	19.7	C6	41.2	19.7	C6	0		0.91965	0.91965	Yes	equal	deposited			https://helical-indexing-hi3d.streamlit.app/?emd_id=emd-22183&rise=41.2&twist=19.7&csym=6&rise2=41.2&twist2=19.7&csym2=6
EMD-34010	non-amyloid	3.5	15.105	-108.281	C1	15.105	-108.281	C1	0		0.84578	0.84578	Yes	equal	deposited			https://helical-indexing-hi3d.streamlit.app/?emd_id=emd-34010&rise=15.105&twist=-108.281&csym=1&rise2=15.105&twist2=-108.281&csym2=1
EMD-10588	non-amyloid	3.5	28.3109	-166.901	C1	28.35125737	-166.907	C1	0.0403928		0.95596	0.956697	Yes	improve	adjusted decimals			https://helical-indexing-hi3d.streamlit.app/?emd_id=emd-10588&rise=28.35125737&twist=-166.9071755&csym=1&rise2=28.3109&twist2=-166.901&csym2=1
EMD-28716	non-amyloid	3.5	3	20.01	C1	3.009072283	20.0153	C1	0.0107692		0.838813	0.843599	Yes	improve	adjusted decimals			https://helical-indexing-hi3d.streamlit.app/?emd_id=emd-28716&rise=3.009072283&twist=20.01531479&csym=1&rise2=3.0&twist2=20.01&csym2=1
EMD-10501	non-amyloid	3.5	4.787	77.29	C2	4.787	77.29	C2	0		0.95994	0.95994	Yes	equal	deposited			https://helical-indexing-hi3d.streamlit.app/?emd_id=emd-10501&rise=4.787&twist=77.29&csym=2&rise2=4.787&twist2=77.29&csym2=2
EMD-28698	non-amyloid	3.5	3	20	C1			Cnan			0.630131	0.632469	Excluded	improve	partial map			https://helical-indexing-hi3d.streamlit.app/?emd_id=emd-28698&rise=nan&twist=nan&csym=nan&rise2=3.0&twist2=20.0&csym2=1
EMD-16683	non-amyloid	3.5	33.04	-145.55	C1	33.12169817	-145.345	C1	0.0866244		0.88754	0.895329	Yes	improve	adjusted decimals			https://helical-indexing-hi3d.streamlit.app/?emd_id=emd-16683&rise=33.12169817&twist=-145.3451253&csym=1&rise2=33.04&twist2=-145.55&csym2=1
EMD-20015	non-amyloid	3.5	21.6	-86.2	C1	21.6	-86.2	C1	0		0.94778	0.94778	Yes	equal	deposited			https://helical-indexing-hi3d.streamlit.app/?emd_id=emd-20015&rise=21.6&twist=-86.2&csym=1&rise2=21.6&twist2=-86.2&csym2=1
EMD-6352	microtubule	3.5	8.92	25.75	C1	83.1	-0.33	C1	74.9025		0.432188	0.886881	Yes	improve	different	wrong		https://helical-indexing-hi3d.streamlit.app/?emd_id=emd-6352&rise=83.1&twist=-0.33&csym=1&rise2=8.92&twist2=25.75&csym2=1
EMD-6353	microtubule	3.5	8.75	25.76	C1	81.5	-0.33	C1	73.4259		0.305053	0.902475	Yes	improve	different	wrong		https://helical-indexing-hi3d.streamlit.app/?emd_id=emd-6353&rise=81.5&twist=-0.33&csym=1&rise2=8.75&twist2=25.76&csym2=1
EMD-26158	non-amyloid	3.5	5.52	108	C1	5.52	108	C1	0		0.9105	0.9105	Yes	equal	deposited			https://helical-indexing-hi3d.streamlit.app/?emd_id=emd-26158&rise=5.52&twist=108.0&csym=1&rise2=5.52&twist2=108.0&csym2=1
EMD-32125	non-amyloid	3.5	33.51	-48.6	C1	33.31832901	-48.9092	C1	0.223069		0.75901	0.765904	Yes	improve	adjusted decimals			https://helical-indexing-hi3d.streamlit.app/?emd_id=emd-32125&rise=33.31832901&twist=-48.90924616&csym=1&rise2=33.51&twist2=-48.6&csym2=1
EMD-21941	microtubule	3.5	5.41	168.07	C1			C1			0.215815	0.26529	Excluded	improve	partial map			https://helical-indexing-hi3d.streamlit.app/?emd_id=emd-21941&rise=nan&twist=nan&csym=1&rise2=5.41&twist2=168.07&csym2=1
EMD-6350	microtubule	3.5	9.46	27.7	C1	81.71	-0.1	C1	72.7703		0.344554	0.778322	Yes	improve	different	wrong		https://helical-indexing-hi3d.streamlit.app/?emd_id=emd-6350&rise=81.71&twist=-0.1&csym=1&rise2=9.46&twist2=27.7&csym2=1
EMD-11892	non-amyloid	3.5	54	64	D2	53.95269433	63.6878	C2	0.155349		0.84927	0.851128	Yes	improve	adjusted decimals			https://helical-indexing-hi3d.streamlit.app/?emd_id=emd-11892&rise=53.95269433&twist=63.68777197&csym=2&rise2=54.0&twist2=64.0&csym2=2
EMD-11721	non-amyloid	3.5	27.3	-167.18	C1	27.3	-167.18	C1	0		0.757173	0.757173	Yes	equal	deposited			https://helical-indexing-hi3d.streamlit.app/?emd_id=emd-11721&rise=27.3&twist=-167.18&csym=1&rise2=27.3&twist2=-167.18&csym2=1
EMD-25215	non-amyloid	3.5	9.5	130.9	C1	9.486058774	130.915	C1	0.0158278		0.989851	0.994694	Yes	improve	adjusted decimals			https://helical-indexing-hi3d.streamlit.app/?emd_id=emd-25215&rise=9.486058774&twist=130.9152264&csym=1&rise2=9.5&twist2=130.9&csym2=1
EMD-27742	non-amyloid	3.5	17.328	31.437	C6	17.328	31.437	C6	0		0.97863	0.97863	Yes	equal	deposited			https://helical-indexing-hi3d.streamlit.app/?emd_id=emd-27742&rise=17.328&twist=31.437&csym=6&rise2=17.328&twist2=31.437&csym2=6
EMD-28657	non-amyloid	3.5	13.68	32.45	C5	13.67149784	32.5732	C5	0.0366825		0.87708	0.888499	Yes	improve	adjusted decimals			https://helical-indexing-hi3d.streamlit.app/?emd_id=emd-28657&rise=13.67149784&twist=32.57317781&csym=5&rise2=13.68&twist2=32.45&csym2=5
EMD-7026	microtubule	3.51	5.57	168.089	C1	5.57	168.089	C1	0		0.965971	0.965971	Yes	equal	deposited			https://helical-indexing-hi3d.streamlit.app/?emd_id=emd-7026&rise=5.57&twist=168.089&csym=1&rise2=5.57&twist2=168.089&csym2=1
EMD-27714	non-amyloid	3.53	39.15	19.32	C6	39.15	19.32	C6	0		0.905604	0.905604	Yes	equal	deposited			https://helical-indexing-hi3d.streamlit.app/?emd_id=emd-27714&rise=39.15&twist=19.32&csym=6&rise2=39.15&twist2=19.32&csym2=6
EMD-22219	non-amyloid	3.54	5.2	-99.07	C1			Cnan			0.612639	0.63469	Excluded	improve	partial map			https://helical-indexing-hi3d.streamlit.app/?emd_id=emd-22219&rise=nan&twist=nan&csym=nan&rise2=5.2&twist2=-99.07&csym2=1
EMD-25454	non-amyloid	3.54	7	59.3	C1	6.99786076	59.2634	C1	0.0127755		0.78769	0.789014	Yes	improve	adjusted decimals			https://helical-indexing-hi3d.streamlit.app/?emd_id=emd-25454&rise=6.99786076&twist=59.26342539&csym=1&rise2=7.0&twist2=59.3&csym2=1
EMD-7831	non-amyloid	3.54	27.54	-166.73	C1	27.54	-166.73	C1	0		0.9471	0.9471	Yes	equal	deposited			https://helical-indexing-hi3d.streamlit.app/?emd_id=emd-7831&rise=27.54&twist=-166.73&csym=1&rise2=27.54&twist2=-166.73&csym2=1
EMD-21925	non-amyloid	3.56	27.4	-166.9	C1	27.4	-166.9	C1	0		0.91508	0.91508	Yes	equal	deposited			https://helical-indexing-hi3d.streamlit.app/?emd_id=emd-21925&rise=27.4&twist=-166.9&csym=1&rise2=27.4&twist2=-166.9&csym2=1
EMD-22701	non-amyloid	3.56	4.4	64.3	C1	4.396645454	64.3329	C1	0.00692094		0.83517	0.843505	Yes	improve	adjusted decimals			https://helical-indexing-hi3d.streamlit.app/?emd_id=emd-22701&rise=4.396645454&twist=64.33289365&csym=1&rise2=4.4&twist2=64.3&csym2=1
EMD-9896	non-amyloid	3.56	4.86758	65.813	C1	4.688299812	65.8129	C1	0.17928		0.354126	0.869807	Yes	improve	adjusted decimals			https://helical-indexing-hi3d.streamlit.app/?emd_id=emd-9896&rise=4.688299812&twist=65.81293144&csym=1&rise2=4.86758&twist2=65.813&csym2=1
EMD-13489	non-amyloid	3.57	6.78	59.72	C1	6.65	59.44	C1	0.215238	z -> x	0.62662	0.80598	Yes	improve	adjusted decimals			https://helical-indexing-hi3d.streamlit.app/?emd_id=emd-13489&rise=6.65&twist=59.44&csym=1&rise2=6.78&twist2=59.72&csym2=1
EMD-36040	non-amyloid	3.58	9.8	155.6	C1	9.740582965	-155.609	C1	27.8233		0.339157	0.811451	Yes	improve	twist sign			https://helical-indexing-hi3d.streamlit.app/?emd_id=emd-36040&rise=9.740582965&twist=-155.6091513&csym=1&rise2=9.8&twist2=155.6&csym2=1
EMD-17047	non-amyloid	3.58	5.876	-48.107	C1	5.876	-48.107	C1	0		0.96286	0.96286	Yes	equal	deposited			https://helical-indexing-hi3d.streamlit.app/?emd_id=emd-17047&rise=5.876&twist=-48.107&csym=1&rise2=5.876&twist2=-48.107&csym2=1
EMD-8903	non-amyloid	3.58	4.93	-100.48	C1	4.93	-100.48	C1	0		0.69887	0.69887	No	equal	deposited			https://helical-indexing-hi3d.streamlit.app/?emd_id=emd-8903&rise=4.93&twist=-100.48&csym=1&rise2=4.93&twist2=-100.48&csym2=1
EMD-17054	non-amyloid	3.59	5.03	-44.43	C1	5.029885208	-44.4301	C1	0.000133848		0.96392	0.963923	Yes	improve	adjusted decimals			https://helical-indexing-hi3d.streamlit.app/?emd_id=emd-17054&rise=5.029885208&twist=-44.43012996&csym=1&rise2=5.03&twist2=-44.43&csym2=1
EMD-21936	microtubule	3.6	5.5	168.09	C1			C1			0.26466	0.658928	Excluded	improve	partial map			https://helical-indexing-hi3d.streamlit.app/?emd_id=emd-21936&rise=nan&twist=nan&csym=1&rise2=5.5&twist2=168.09&csym2=1
EMD-11698	non-amyloid	3.6	2.94	35.32	C1	2.94	35.32	C1	0	z -> x	0.926219	0.926219	Yes	equal	deposited			https://helical-indexing-hi3d.streamlit.app/?emd_id=emd-11698&rise=2.94&twist=35.32&csym=1&rise2=2.94&twist2=35.32&csym2=1
EMD-21148	non-amyloid	3.6	13.5	48	C1			C1			0.63063	0.664661	Excluded	improve	partial map			https://helical-indexing-hi3d.streamlit.app/?emd_id=emd-21148&rise=nan&twist=nan&csym=1&rise2=13.5&twist2=48.0&csym2=1
EMD-30085	non-amyloid	3.6	27.5	-166.6	C1	27.83787748	-166.721	C1	0.339007		0.83444	0.905364	Yes	improve	adjusted decimals			https://helical-indexing-hi3d.streamlit.app/?emd_id=emd-30085&rise=27.83787748&twist=-166.7214977&csym=1&rise2=27.5&twist2=-166.6&csym2=1
EMD-30179	non-amyloid	3.6	27.89	-167	C1	27.89	-167	C1	0		0.9076	0.9076	Yes	equal	deposited			https://helical-indexing-hi3d.streamlit.app/?emd_id=emd-30179&rise=27.89&twist=-167.0&csym=1&rise2=27.89&twist2=-167.0&csym2=1
EMD-2838	non-amyloid	3.6	1.408	22.03	C1	1.408	22.03	C1	0		0.99559	0.99559	Yes	equal	deposited			https://helical-indexing-hi3d.streamlit.app/?emd_id=emd-2838&rise=1.408&twist=22.03&csym=1&rise2=1.408&twist2=22.03&csym2=1
EMD-7102	microtubule	3.6	9.04	-25.74	C1	84.18	-0.23	C1	75.3399		0.638013	0.72733	No	improve	different	wrong		https://helical-indexing-hi3d.streamlit.app/?emd_id=emd-7102&rise=84.18&twist=-0.23&csym=1&rise2=9.04&twist2=-25.74&csym2=1
EMD-11312	non-amyloid	3.6	4.322	64.3	C1	4.307949088	64.0249	C1	0.0396208		0.63851	0.938151	Yes	improve	adjusted decimals			https://helical-indexing-hi3d.streamlit.app/?emd_id=emd-11312&rise=4.307949088&twist=64.02490688&csym=1&rise2=4.322&twist2=64.3&csym2=1
EMD-11311	non-amyloid	3.6	4.2	64.3	C1	4.39645224	63.3547	C1	0.266102		0.15149	0.942738	Yes	improve	adjusted decimals			https://helical-indexing-hi3d.streamlit.app/?emd_id=emd-11311&rise=4.39645224&twist=63.35471598&csym=1&rise2=4.2&twist2=64.3&csym2=1
EMD-10226	non-amyloid	3.6	7.11	138.14	C1			C1			0.20878		No		single unit			https://helical-indexing-hi3d.streamlit.app/?emd_id=emd-10226&rise=nan&twist=nan&csym=1&rise2=7.11&twist2=138.14&csym2=1
EMD-7938	non-amyloid	3.6	27.45	-166.55	C1	27.49034591	-166.597	C1	0.0423334		0.89608	0.898648	Yes	improve	adjusted decimals			https://helical-indexing-hi3d.streamlit.app/?emd_id=emd-7938&rise=27.49034591&twist=-166.596596&csym=1&rise2=27.45&twist2=-166.55&csym2=1
EMD-31369	non-amyloid	3.6	3.4	-26.8	C1	3.34835646	-26.8028	C1	0.0516936		0.680257	0.797572	Yes	improve	adjusted decimals			https://helical-indexing-hi3d.streamlit.app/?emd_id=emd-31369&rise=3.34835646&twist=-26.80281396&csym=1&rise2=3.4&twist2=-26.8&csym2=1
EMD-6903	non-amyloid	3.6				3.02	-14.73	Cnan				0.918365	Yes	improve	no EMDB values
EMD-23636	non-amyloid	3.6	0.01	0	C1			C1					Excluded	equal	partial map			https://helical-indexing-hi3d.streamlit.app/?emd_id=emd-23636&rise=nan&twist=nan&csym=1&rise2=0.01&twist2=0.0&csym2=1
EMD-30265	non-amyloid	3.6	3.36	-26.8	C1	3.34808014	-26.8026	C1	0.0121074		0.818465	0.826183	Yes	improve	adjusted decimals			https://helical-indexing-hi3d.streamlit.app/?emd_id=emd-30265&rise=3.34808014&twist=-26.80262654&csym=1&rise2=3.36&twist2=-26.8&csym2=1
EMD-6123	non-amyloid	3.6	2.2	87.1	C1	2.211786959	-87.0849	C1	16.2501		0.1691	0.222591	Excluded	improve	z-shifted			https://helical-indexing-hi3d.streamlit.app/?emd_id=emd-6123&rise=2.211786959&twist=-87.08487935&csym=1&rise2=2.2&twist2=87.1&csym2=1
EMD-16098	non-amyloid	3.6	38.5	23.1	C6	17.206	-26.58	C6	22.8863		0.34916	0.88959	Yes	improve	paper mismatch			https://helical-indexing-hi3d.streamlit.app/?emd_id=emd-16098&rise=17.206&twist=-26.58&csym=6&rise2=38.5&twist2=23.1&csym2=6
EMD-13727	non-amyloid	3.6	14.32	54.88	C3	14.30281752	54.8906	C3	0.0173704		0.89414	0.89568	Yes	improve	adjusted decimals			https://helical-indexing-hi3d.streamlit.app/?emd_id=emd-13727&rise=14.30281752&twist=54.89063355&csym=3&rise2=14.32&twist2=54.88&csym2=3
EMD-25211	non-amyloid	3.6	130.78	9.68	C1	9.678365577	130.767	C1	137.922		0.558676	0.98947	Yes	improve	interchanged values			https://helical-indexing-hi3d.streamlit.app/?emd_id=emd-25211&rise=9.678365577&twist=130.7671971&csym=1&rise2=130.78&twist2=9.68&csym2=1
EMD-14340	non-amyloid	3.6	0.525	-3.874	C1			C1					No	equal	single unit			https://helical-indexing-hi3d.streamlit.app/?emd_id=emd-14340&rise=nan&twist=nan&csym=1&rise2=0.525&twist2=-3.874&csym2=1
EMD-28270	non-amyloid	3.6	27.9	166.8	C1	27.93592125	-166.459	C1	12.3844		0.447132	0.909811	Yes	improve	twist sign			https://helical-indexing-hi3d.streamlit.app/?emd_id=emd-28270&rise=27.93592125&twist=-166.4594204&csym=1&rise2=27.9&twist2=166.8&csym2=1
EMD-14631	non-amyloid	3.6	1.44	57.049	C1	1.436197392	57.0488	C1	0.00380328		0.825222	0.826611	Yes	improve	adjusted decimals			https://helical-indexing-hi3d.streamlit.app/?emd_id=emd-14631&rise=1.436197392&twist=57.04877892&csym=1&rise2=1.44&twist2=57.049&csym2=1
EMD-3726	microtubule	3.6	79.31	-5.54	C1	79.31	-5.54	C1	0		0.90803	0.90803	Yes	equal	deposited			https://helical-indexing-hi3d.streamlit.app/?emd_id=emd-3726&rise=79.31&twist=-5.54&csym=1&rise2=79.31&twist2=-5.54&csym2=1
EMD-25157	microtubule	3.6	81.69	-0.09	C1	81.69	-0.09	C1	0		0.843571	0.843571	Yes	equal	deposited			https://helical-indexing-hi3d.streamlit.app/?emd_id=emd-25157&rise=81.69&twist=-0.09&csym=1&rise2=81.69&twist2=-0.09&csym2=1
EMD-16224	non-amyloid	3.6	18.6	53.1	C1			Cnan		z -> x	0.42258	0.0417265	Excluded	worse	partial map			https://helical-indexing-hi3d.streamlit.app/?emd_id=emd-16224&rise=nan&twist=nan&csym=nan&rise2=18.6&twist2=53.1&csym2=1
EMD-13510	non-amyloid	3.6						C1					No		single unit
EMD-13508	non-amyloid	3.6						C1					No		single unit
EMD-25388	non-amyloid	3.6	130.78	9.68	D1	9.682370144	130.774	C1	124.128		0.96022	0.996486	Yes	improve	interchanged values			https://helical-indexing-hi3d.streamlit.app/?emd_id=emd-25388&rise=9.682370144&twist=130.7744135&csym=1&rise2=130.78&twist2=9.68&csym2=1
EMD-13505	non-amyloid	3.6						C1					No		single unit
EMD-13527	non-amyloid	3.6						C1					No		single unit
EMD-13526	non-amyloid	3.6						C1					No		single unit
EMD-4042	non-amyloid	3.6	12.1	28.2	C5	12.14699806	28.155	C5	0.0479537		0.96504	0.987171	Yes	improve	adjusted decimals			https://helical-indexing-hi3d.streamlit.app/?emd_id=emd-4042&rise=12.14699806&twist=28.15499447&csym=5&rise2=12.1&twist2=28.2&csym2=5
EMD-42830	non-amyloid	3.6	27.38	-166.74	C1	27.3530287	-166.741	C1	0.026973		0.86432	0.865545	Yes	improve	adjusted decimals			https://helical-indexing-hi3d.streamlit.app/?emd_id=emd-42830&rise=27.3530287&twist=-166.7413708&csym=1&rise2=27.38&twist2=-166.74&csym2=1
EMD-20043	non-amyloid	3.61	4.19	63.35	C1	4.21102835	63.3383	C1	0.0212398		0.86935	0.881888	Yes	improve	adjusted decimals			https://helical-indexing-hi3d.streamlit.app/?emd_id=emd-20043&rise=4.21102835&twist=63.33826545&csym=1&rise2=4.19&twist2=63.35&csym2=1
EMD-9997	non-amyloid	3.62	9.2219	-25.7519	C1			C1					No		single unit			https://helical-indexing-hi3d.streamlit.app/?emd_id=emd-9997&rise=nan&twist=nan&csym=1&rise2=9.2219&twist2=-25.7519&csym2=1
EMD-24399	non-amyloid	3.63	27.06	-166.52	C1	27.67773559	-166.099	C1	0.651426		0.64036	0.847737	Yes	improve	adjusted decimals			https://helical-indexing-hi3d.streamlit.app/?emd_id=emd-24399&rise=27.67773559&twist=-166.099326&csym=1&rise2=27.06&twist2=-166.52&csym2=1
EMD-5922	non-amyloid	3.64	5.13	101.1	C1	5.094338144	-101.098	C1	61.9355		0.54019	0.996419	Yes	improve	twist sign			https://helical-indexing-hi3d.streamlit.app/?emd_id=emd-5922&rise=5.094338144&twist=-101.0976807&csym=1&rise2=5.13&twist2=101.1&csym2=1
EMD-5925	non-amyloid	3.64	5.13	101.1	C1			C1					No		single unit			https://helical-indexing-hi3d.streamlit.app/?emd_id=emd-5925&rise=nan&twist=nan&csym=1&rise2=5.13&twist2=101.1&csym2=1
EMD-4062	non-amyloid	3.64	52.15	23.77	C2	52.10777945	23.8938	C2	0.0469227		0.92765	0.929682	Yes	improve	adjusted decimals			https://helical-indexing-hi3d.streamlit.app/?emd_id=emd-4062&rise=52.10777945&twist=23.89382261&csym=2&rise2=52.15&twist2=23.77&csym2=2
EMD-13185	non-amyloid	3.65	5.84149	48.5901	C1			C1			0.673256	0.686114	Excluded	improve	partial map			https://helical-indexing-hi3d.streamlit.app/?emd_id=emd-13185&rise=nan&twist=nan&csym=1&rise2=5.84149&twist2=48.5901&csym2=1
EMD-8998	microtubule	3.65	8.759	-25.71	C1	82.04	0.03	C1	74.572		0.735842	0.837849	Yes	improve	different			https://helical-indexing-hi3d.streamlit.app/?emd_id=emd-8998&rise=82.04&twist=0.03&csym=1&rise2=8.759&twist2=-25.71&csym2=1
EMD-4338	non-amyloid	3.68	42.8438	74.3022	C1	42.8438	74.3022	C1	0		0.91659	0.91659	Yes	equal	deposited			https://helical-indexing-hi3d.streamlit.app/?emd_id=emd-4338&rise=42.8438&twist=74.3022&csym=1&rise2=42.8438&twist2=74.3022&csym2=1
EMD-15118	microtubule	3.68	9.46	-27.67	C1	3.15	110.78	C1	50.9195		0.929866	0.959326	Yes	improve	different	partial symmetry		https://helical-indexing-hi3d.streamlit.app/?emd_id=emd-15118&rise=3.15&twist=110.78&csym=1&rise2=9.46&twist2=-27.67&csym2=1
EMD-17071	non-amyloid	3.69	5.906	-48.196	C1	5.906	-48.196	C1	0		0.96295	0.96295	Yes	equal	deposited			https://helical-indexing-hi3d.streamlit.app/?emd_id=emd-17071&rise=5.906&twist=-48.196&csym=1&rise2=5.906&twist2=-48.196&csym2=1
EMD-9046	non-amyloid	3.7	46.7	-83.1	C1	46.67106865	-83.1818	C1	0.0323345		0.99087	0.992225	Yes	improve	adjusted decimals			https://helical-indexing-hi3d.streamlit.app/?emd_id=emd-9046&rise=46.67106865&twist=-83.18182579&csym=1&rise2=46.7&twist2=-83.1&csym2=1
EMD-24591	non-amyloid	3.7	0.639	-52.553	C1	0.639	-52.553	C1	0		0.936134	0.936134	Yes	equal	deposited			https://helical-indexing-hi3d.streamlit.app/?emd_id=emd-24591&rise=0.639&twist=-52.553&csym=1&rise2=0.639&twist2=-52.553&csym2=1
EMD-0612	microtubule	3.7	9.3	-27.7	C1			C1					No		single unit			https://helical-indexing-hi3d.streamlit.app/?emd_id=emd-0612&rise=nan&twist=nan&csym=1&rise2=9.3&twist2=-27.7&csym2=1
EMD-20046	non-amyloid	3.7	4.24	63.35	C1	4.24	63.35	C1	0		0.91147	0.91147	Yes	equal	deposited			https://helical-indexing-hi3d.streamlit.app/?emd_id=emd-20046&rise=4.24&twist=63.35&csym=1&rise2=4.24&twist2=63.35&csym2=1
EMD-2834	non-amyloid	3.7	1.408	22.03	C1	1.408	22.03	C1	0		0.99567	0.99567	Yes	equal	deposited			https://helical-indexing-hi3d.streamlit.app/?emd_id=emd-2834&rise=1.408&twist=22.03&csym=1&rise2=1.408&twist2=22.03&csym2=1
EMD-8755	microtubule	3.7	10.4	-29.85	C1	10.4	-29.85	C1	0		0.889378	0.889378	Yes	equal	deposited			https://helical-indexing-hi3d.streamlit.app/?emd_id=emd-8755&rise=10.4&twist=-29.85&csym=1&rise2=10.4&twist2=-29.85&csym2=1
EMD-25117	microtubule	3.7	9.54	-27.67	C1	3.176549971	110.774	C1	28.2309		0.797877	0.82169	Yes	improve	different	partial symmetry		https://helical-indexing-hi3d.streamlit.app/?emd_id=emd-25117&rise=3.176549971&twist=110.7740642&csym=1&rise2=9.54&twist2=-27.67&csym2=1
EMD-14354	non-amyloid	3.7	7.93	138.925	C1	7.93	138.925	C1	0		0.903819	0.903819	Yes	equal	deposited			https://helical-indexing-hi3d.streamlit.app/?emd_id=emd-14354&rise=7.93&twist=138.925&csym=1&rise2=7.93&twist2=138.925&csym2=1
EMD-14355	non-amyloid	3.7	31.11	-23.975	D5	31.02653842	-23.8556	C5	0.113147		0.894313	0.909249	Yes	improve	adjusted decimals			https://helical-indexing-hi3d.streamlit.app/?emd_id=emd-14355&rise=31.02653842&twist=-23.85558202&csym=5&rise2=31.11&twist2=-23.975&csym2=5
EMD-13782	non-amyloid	3.7	1.408	22.03	C1	1.408	22.03	C1	0		0.927016	0.927016	Yes	equal	deposited			https://helical-indexing-hi3d.streamlit.app/?emd_id=emd-13782&rise=1.408&twist=22.03&csym=1&rise2=1.408&twist2=22.03&csym2=1
EMD-6266	non-amyloid	3.7	20.8	33.4	C6	20.75249346	26.5817	C6	14.0098		0.12568	0.993206	Yes	improve	twist sign			https://helical-indexing-hi3d.streamlit.app/?emd_id=emd-6266&rise=20.75249346&twist=26.58174131&csym=6&rise2=20.8&twist2=33.4&csym2=6
EMD-3566	non-amyloid	3.7	37.8	23.5	C6	37.85474565	23.5275	C6	0.0578692		0.92222	0.925906	Yes	improve	adjusted decimals			https://helical-indexing-hi3d.streamlit.app/?emd_id=emd-3566&rise=37.85474565&twist=23.52748629&csym=6&rise2=37.8&twist2=23.5&csym2=6
EMD-24593	non-amyloid	3.7	0.611	50.35	C1	26.29	5.03	C1	30.9095		0.959836	0.959836	Yes	equal	deposited			https://helical-indexing-hi3d.streamlit.app/?emd_id=emd-24593&rise=26.29&twist=5.03&csym=1&rise2=0.611&twist2=50.35&csym2=1
EMD-9943	non-amyloid	3.7	5.36	-100.821	C1	5.345836522	-100.787	C1	0.0191093		0.80753	0.807563	Yes	improve	adjusted decimals			https://helical-indexing-hi3d.streamlit.app/?emd_id=emd-9943&rise=5.345836522&twist=-100.7873328&csym=1&rise2=5.36&twist2=-100.821&csym2=1
EMD-28701	non-amyloid	3.7	2.99	19.99	C1	2.99	19.99	C1	0		0.852148	0.852148	Yes	equal	deposited			https://helical-indexing-hi3d.streamlit.app/?emd_id=emd-28701&rise=2.99&twist=19.99&csym=1&rise2=2.99&twist2=19.99&csym2=1
EMD-9948	non-amyloid	3.7	5.409	-99.16	C1	5.376461678	-99.1617	C1	0.0325448		0.89171	0.893394	Yes	improve	adjusted decimals			https://helical-indexing-hi3d.streamlit.app/?emd_id=emd-9948&rise=5.376461678&twist=-99.16172283&csym=1&rise2=5.409&twist2=-99.16&csym2=1
EMD-9761	non-amyloid	3.7	17	31.4	C6	17	31.4	C6	0		0.894094	0.894094	Yes	equal	deposited			https://helical-indexing-hi3d.streamlit.app/?emd_id=emd-9761&rise=17&twist=31.4&csym=6&rise2=17.0&twist2=31.4&csym2=6
EMD-0438	non-amyloid	3.7	13.8	56.8	C3	13.80463714	56.8209	C3	0.00715148		0.89066	0.890691	Yes	improve	adjusted decimals			https://helical-indexing-hi3d.streamlit.app/?emd_id=emd-0438&rise=13.80463714&twist=56.82085267&csym=3&rise2=13.8&twist2=56.8&csym2=3
EMD-8095	microtubule	3.7	9.48	-27.68	C1	9.428948071	-27.6812	C1	0.0510535		0.7727	0.808173	Yes	improve	adjusted decimals			https://helical-indexing-hi3d.streamlit.app/?emd_id=emd-8095&rise=9.428948071&twist=-27.68120285&csym=1&rise2=9.48&twist2=-27.68&csym2=1
EMD-6124	non-amyloid	3.7	27.5	166.4	C1	55.00065936	26.6136	C1	33.94		0.26065	0.843443	Yes	improve	different	check	sign error	https://helical-indexing-hi3d.streamlit.app/?emd_id=emd-6124&rise=55.00065936&twist=26.61357764&csym=1&rise2=27.5&twist2=166.4&csym2=1
EMD-32033	microtubule	3.7	8.85	-25.75	C1	3.003015179	-128.571	C1	30.0725		0.799143	0.867418	Yes	improve	different	partial symmetry		https://helical-indexing-hi3d.streamlit.app/?emd_id=emd-32033&rise=3.003015179&twist=-128.5714284&csym=1&rise2=8.85&twist2=-25.75&csym2=1
EMD-7797	non-amyloid	3.7	2.76412	21.0257	C1	2.768946475	21.0321	C1	0.0110309		0.817245	0.824877	Yes	improve	adjusted decimals			https://helical-indexing-hi3d.streamlit.app/?emd_id=emd-7797&rise=2.768946475&twist=21.03207944&csym=1&rise2=2.76412&twist2=21.02572&csym2=1
EMD-25382	non-amyloid	3.7	18.9	-98.4	C1	18.9	-98.4	C1	0		0.994282	0.994282	Yes	equal	deposited			https://helical-indexing-hi3d.streamlit.app/?emd_id=emd-25382&rise=18.9&twist=-98.4&csym=1&rise2=18.9&twist2=-98.4&csym2=1
EMD-23724	non-amyloid	3.7	6.83	60	C1	6.834730279	59.4338	C1	0.20087		0.71339	0.790549	Yes	improve	adjusted decimals			https://helical-indexing-hi3d.streamlit.app/?emd_id=emd-23724&rise=6.834730279&twist=59.43381378&csym=1&rise2=6.83&twist2=60.0&csym2=1
EMD-13528	non-amyloid	3.7						C1					No		single unit
EMD-24737	non-amyloid	3.7	4.24	63.34	C1	4.24	63.34	C1	0		0.86373	0.86373	Yes	equal	deposited			https://helical-indexing-hi3d.streamlit.app/?emd_id=emd-24737&rise=4.24&twist=63.34&csym=1&rise2=4.24&twist2=63.34&csym2=1
EMD-13525	non-amyloid	3.7						C1					No		single unit
EMD-13541	non-amyloid	3.7	28.5	86	D1			Cnan			0.19695		Excluded	worse	partial map			https://helical-indexing-hi3d.streamlit.app/?emd_id=emd-13541&rise=nan&twist=nan&csym=nan&rise2=28.5&twist2=86.0&csym2=1
EMD-22220	non-amyloid	3.72	5.1	-100.8	C1	5.1	-100.8	C1	0		0.7513	0.7513	Yes	equal	deposited			https://helical-indexing-hi3d.streamlit.app/?emd_id=emd-22220&rise=5.1&twist=-100.8&csym=1&rise2=5.1&twist2=-100.8&csym2=1
EMD-15119	microtubule	3.74	9.46	-27.67	C1	3.259201052	110.777	C1	52.6045		0.809812	0.923541	Yes	improve	different	partial symmetry		https://helical-indexing-hi3d.streamlit.app/?emd_id=emd-15119&rise=3.259201052&twist=110.7774215&csym=1&rise2=9.46&twist2=-27.67&csym2=1
EMD-11932	non-amyloid	3.74	13.58	24.43	C2	13.40075843	24.421	C2	0.179343		0.87162	0.905472	Yes	improve	adjusted decimals			https://helical-indexing-hi3d.streamlit.app/?emd_id=emd-11932&rise=13.40075843&twist=24.42099926&csym=2&rise2=13.58&twist2=24.43&csym2=2
EMD-17068	non-amyloid	3.75	41.26	8.204	C1	41.26	8.204	C1	0		0.87217	0.87217	Yes	equal	deposited			https://helical-indexing-hi3d.streamlit.app/?emd_id=emd-17068&rise=41.26&twist=8.204&csym=1&rise2=41.26&twist2=8.204&csym2=1
EMD-7957	non-amyloid	3.75	6.35	23.68	C1	6.322361995	23.6824	C1	0.0278633		0.918186	0.925476	Yes	improve	adjusted decimals			https://helical-indexing-hi3d.streamlit.app/?emd_id=emd-7957&rise=6.322361995&twist=23.68236479&csym=1&rise2=6.35&twist2=23.68&csym2=1
EMD-24400	non-amyloid	3.76	27.08	-166.66	C1	55.84280429	27.5268	C1	59.666		0.666259	0.879641	Yes	improve	different	check	sign error	https://helical-indexing-hi3d.streamlit.app/?emd_id=emd-24400&rise=55.84280429&twist=27.5268302&csym=1&rise2=27.08&twist2=-166.66&csym2=1
EMD-27140	non-amyloid	3.77	7.001	59.391	C1	7.001	59.391	C1	0		0.9506	0.9506	Yes	equal	deposited			https://helical-indexing-hi3d.streamlit.app/?emd_id=emd-27140&rise=7.001&twist=59.391&csym=1&rise2=7.001&twist2=59.391&csym2=1
EMD-11818	non-amyloid	3.77	27.3	-168.1	C1	27.27860823	-168.171	C1	0.0404654		0.97689	0.987582	Yes	improve	adjusted decimals			https://helical-indexing-hi3d.streamlit.app/?emd_id=emd-11818&rise=27.27860823&twist=-168.1708969&csym=1&rise2=27.3&twist2=-168.1&csym2=1
EMD-7027	microtubule	3.78	5.5	168.083	C1	5.5	168.083	C1	0		0.961731	0.961731	Yes	equal	deposited			https://helical-indexing-hi3d.streamlit.app/?emd_id=emd-7027&rise=5.5&twist=168.083&csym=1&rise2=5.5&twist2=168.083&csym2=1
EMD-10566	non-amyloid	3.78	38.4	24.4	C6	38.25437838	24.2386	C6	0.147466		0.87111	0.871256	Yes	improve	adjusted decimals			https://helical-indexing-hi3d.streamlit.app/?emd_id=emd-10566&rise=38.25437838&twist=24.23855692&csym=6&rise2=38.4&twist2=24.4&csym2=6
EMD-13440	non-amyloid	3.79	112.734	-167.484	C2	112.734	-167.484	C2	0		0.964976	0.964976	Yes	equal	deposited			https://helical-indexing-hi3d.streamlit.app/?emd_id=emd-13440&rise=112.734&twist=-167.484&csym=2&rise2=112.734&twist2=-167.484&csym2=2
EMD-15120	microtubule	3.79	9.46	-27.67	C1	3.282401482	110.772	C1	44.4949		0.74395	0.912744	Yes	improve	different	partial symmetry		https://helical-indexing-hi3d.streamlit.app/?emd_id=emd-15120&rise=3.282401482&twist=110.7721673&csym=1&rise2=9.46&twist2=-27.67&csym2=1
EMD-5830	non-amyloid	3.8	13.95	52.9	C3	13.95	52.9	C3	0		0.92453	0.92453	Yes	equal	deposited			https://helical-indexing-hi3d.streamlit.app/?emd_id=emd-5830&rise=13.95&twist=52.9&csym=3&rise2=13.95&twist2=52.9&csym2=3
EMD-21578	non-amyloid	3.8	5.26051	101.691	C1	5.26051	101.691	C1	0		0.99542	0.99542	Yes	equal	deposited			https://helical-indexing-hi3d.streamlit.app/?emd_id=emd-21578&rise=5.26051&twist=101.691&csym=1&rise2=5.26051&twist2=101.691&csym2=1
EMD-8094	microtubule	3.8	9.44	-27.69	C1	9.44	-27.69	C1	0		0.898475	0.898475	Yes	equal	deposited			https://helical-indexing-hi3d.streamlit.app/?emd_id=emd-8094&rise=9.44&twist=-27.69&csym=1&rise2=9.44&twist2=-27.69&csym2=1
EMD-21816	non-amyloid	3.8	5.63	12.9	C3	5.63	12.9	C3	0		0.99737	0.99737	Yes	equal	deposited			https://helical-indexing-hi3d.streamlit.app/?emd_id=emd-21816&rise=5.63&twist=12.9&csym=3&rise2=5.63&twist2=12.9&csym2=3
EMD-13575	non-amyloid	3.8	69.5	83.2	D2	69.5	83.2	CD2	0		0.889433	0.889433	Yes	equal	deposited			https://helical-indexing-hi3d.streamlit.app/?emd_id=emd-13575&rise=69.5&twist=83.2&csym=D2&rise2=69.5&twist2=83.2&csym2=2
EMD-25159	microtubule	3.8	81.64	-0.19	C1	81.64	-0.19	C1	0		0.878451	0.878451	Yes	equal	deposited	check		https://helical-indexing-hi3d.streamlit.app/?emd_id=emd-25159&rise=81.64&twist=-0.19&csym=1&rise2=81.64&twist2=-0.19&csym2=1
EMD-24724	non-amyloid	3.8	1.907	124.3	C1	1.907	124.3	C1	0		0.89534	0.89534	Yes	equal	deposited			https://helical-indexing-hi3d.streamlit.app/?emd_id=emd-24724&rise=1.907&twist=124.3&csym=1&rise2=1.907&twist2=124.3&csym2=1
EMD-28699	non-amyloid	3.8	3.08	-20.82	C1	3.028114829	-20.8341	C1	0.0546893		0.783451	0.864124	Yes	improve	adjusted decimals			https://helical-indexing-hi3d.streamlit.app/?emd_id=emd-28699&rise=3.028114829&twist=-20.83412774&csym=1&rise2=3.08&twist2=-20.82&csym2=1
EMD-11079	non-amyloid	3.8	3.08413	-11.1081	D1	3.08413	-11.1081	CD1	0		0.967493	0.967493	Yes	equal	deposited			https://helical-indexing-hi3d.streamlit.app/?emd_id=emd-11079&rise=3.08413&twist=-11.1081&csym=D1&rise2=3.08413&twist2=-11.1081&csym2=1
EMD-30171	non-amyloid	3.8	27.5	-166.6	C1	27.5	-166.6	C1	0		0.89316	0.89316	Yes	equal	deposited			https://helical-indexing-hi3d.streamlit.app/?emd_id=emd-30171&rise=27.5&twist=-166.6&csym=1&rise2=27.5&twist2=-166.6&csym2=1
EMD-7330	non-amyloid	3.8	27.5	-167.4	C1	27.5	-167.4	C1	0		0.830593	0.830593	Yes	equal	deposited			https://helical-indexing-hi3d.streamlit.app/?emd_id=emd-7330&rise=27.5&twist=-167.4&csym=1&rise2=27.5&twist2=-167.4&csym2=1
EMD-22335	non-amyloid	3.8	27.3	-166.7	C1			C1					No		single unit			https://helical-indexing-hi3d.streamlit.app/?emd_id=emd-22335&rise=nan&twist=nan&csym=1&rise2=27.3&twist2=-166.7&csym2=1
EMD-25160	microtubule	3.8	0.13	83.45	C1	83.45	0.13	C1	86.0672			0.80597	Yes	improve	interchanged values			https://helical-indexing-hi3d.streamlit.app/?emd_id=emd-25160&rise=83.45&twist=0.13&csym=1&rise2=0.13&twist2=83.45&csym2=1
EMD-20694	non-amyloid	3.8	29.5088	-166.968	C1	29.508839	-166.968	C1	0		0.95913	0.95913	Yes	equal	deposited			https://helical-indexing-hi3d.streamlit.app/?emd_id=emd-20694&rise=29.508839&twist=-166.96762&csym=1&rise2=29.508839&twist2=-166.96762&csym2=1
EMD-27911	non-amyloid	3.8	32.38	54.72	C1	32.34945595	54.7061	C1	0.0306711		0.96708	0.968083	Yes	improve	adjusted decimals			https://helical-indexing-hi3d.streamlit.app/?emd_id=emd-27911&rise=32.34945595&twist=54.70610826&csym=1&rise2=32.38&twist2=54.72&csym2=1
EMD-10421	microtubule	3.8	8.9	-25.7	C1			C1			0.305204		Excluded	worse	z-shifted			https://helical-indexing-hi3d.streamlit.app/?emd_id=emd-10421&rise=nan&twist=nan&csym=1&rise2=8.9&twist2=-25.7&csym2=1
EMD-15525	non-amyloid	3.8	14.97	58.62	C1	14.97	58.62	C1	0	z -> x	0.88048	0.88048	Yes	equal	deposited			https://helical-indexing-hi3d.streamlit.app/?emd_id=emd-15525&rise=14.97&twist=58.62&csym=1&rise2=14.97&twist2=58.62&csym2=1
EMD-15490	non-amyloid	3.8	5.75	34.4	C2	5.754616676	34.3313	C2	0.0219609		0.83302	0.879749	Yes	improve	adjusted decimals			https://helical-indexing-hi3d.streamlit.app/?emd_id=emd-15490&rise=5.754616676&twist=34.33126783&csym=2&rise2=5.75&twist2=34.4&csym2=2
EMD-41170	microtubule	3.8	82	0	C1			C1			0.76912	0.76912	Excluded	equal	partial map			https://helical-indexing-hi3d.streamlit.app/?emd_id=emd-41170&rise=nan&twist=nan&csym=1&rise2=82.0&twist2=0.0&csym2=1
EMD-4803	non-amyloid	3.8	34.97	3.14	C6	34.97	3.14	C6	0		0.92586	0.92586	Yes	equal	deposited			https://helical-indexing-hi3d.streamlit.app/?emd_id=emd-4803&rise=34.97&twist=3.14&csym=6&rise2=34.97&twist2=3.14&csym2=6
EMD-6844	non-amyloid	3.8	27.6	-162.1	C1	27.6	-162.1	C1	0		0.965013	0.965013	Yes	equal	deposited			https://helical-indexing-hi3d.streamlit.app/?emd_id=emd-6844&rise=27.6&twist=-162.1&csym=1&rise2=27.6&twist2=-162.1&csym2=1
EMD-15410	non-amyloid	3.8	19.4	70	C1	19.38129614	-70.0453	C1	88.8946		0.762279	0.940272	Yes	improve	twist sign			https://helical-indexing-hi3d.streamlit.app/?emd_id=emd-15410&rise=19.38129614&twist=-70.0453061&csym=1&rise2=19.4&twist2=70.0&csym2=1
EMD-24736	non-amyloid	3.8	4.24	63.35	C1	4.24	63.35	C1	0		0.88377	0.88377	Yes	equal	deposited			https://helical-indexing-hi3d.streamlit.app/?emd_id=emd-24736&rise=4.24&twist=63.35&csym=1&rise2=4.24&twist2=63.35&csym2=1
EMD-4117	non-amyloid	3.8	25.6	-161.9	C1	25.6	-161.9	C1	0		0.89207	0.89207	Yes	equal	deposited			https://helical-indexing-hi3d.streamlit.app/?emd_id=emd-4117&rise=25.6&twist=-161.9&csym=1&rise2=25.6&twist2=-161.9&csym2=1
EMD-2839	non-amyloid	3.8	1.408	22.03	C1	1.408	22.03	C1	0		0.99638	0.99638	Yes	equal	deposited			https://helical-indexing-hi3d.streamlit.app/?emd_id=emd-2839&rise=1.408&twist=22.03&csym=1&rise2=1.408&twist2=22.03&csym2=1
EMD-6310	non-amyloid	3.8	2.9	24.5	C1	2.87819099	24.5455	C1	0.0306436		0.95674	0.991457	Yes	improve	adjusted decimals			https://helical-indexing-hi3d.streamlit.app/?emd_id=emd-6310&rise=2.87819099&twist=24.54545776&csym=1&rise2=2.9&twist2=24.5&csym2=1
EMD-20309	non-amyloid	3.8	60.1	120.4	D1	60.1	120.4	CD1	0	z -> x	0.90553	0.90553	Yes	equal	deposited			https://helical-indexing-hi3d.streamlit.app/?emd_id=emd-20309&rise=60.1&twist=120.4&csym=D1&rise2=60.1&twist2=120.4&csym2=1
EMD-20673	non-amyloid	3.8	10.88	130.05	C1	10.88	130.05	C1	0		0.985818	0.985818	Yes	equal	deposited			https://helical-indexing-hi3d.streamlit.app/?emd_id=emd-20673&rise=10.88&twist=130.05&csym=1&rise2=10.88&twist2=130.05&csym2=1
EMD-16170	non-amyloid	3.8	16.6	56.7	C1	16.65629735	56.6354	C1	0.0580854		0.87432	0.879314	Yes	improve	adjusted decimals			https://helical-indexing-hi3d.streamlit.app/?emd_id=emd-16170&rise=16.65629735&twist=56.63541313&csym=1&rise2=16.6&twist2=56.7&csym2=1
EMD-25156	microtubule	3.8	81.5	56.7	C1	3.135084634	110.77	C1	84.124		0.410879	0.812924	Yes	improve	different	partial symmetry		https://helical-indexing-hi3d.streamlit.app/?emd_id=emd-25156&rise=3.135084634&twist=110.7704571&csym=1&rise2=81.5&twist2=56.7&csym2=1
EMD-3222	non-amyloid	3.8	7.7	109.8	C1	7.7	109.8	C1	0		0.9914	0.9914	Yes	equal	deposited			https://helical-indexing-hi3d.streamlit.app/?emd_id=emd-3222&rise=7.7&twist=109.8&csym=1&rise2=7.7&twist2=109.8&csym2=1
EMD-16799	non-amyloid	3.8	20.95	-1.05	C1	20.95	-1.05	C1	0		0.9333	0.9333	Yes	equal	deposited			https://helical-indexing-hi3d.streamlit.app/?emd_id=emd-16799&rise=20.95&twist=-1.05&csym=1&rise2=20.95&twist2=-1.05&csym2=1
EMD-24592	non-amyloid	3.8	4.378	-7.716	C7	4.378	-7.716	C7	0		0.96803	0.96803	Yes	equal	deposited			https://helical-indexing-hi3d.streamlit.app/?emd_id=emd-24592&rise=4.378&twist=-7.716&csym=7&rise2=4.378&twist2=-7.716&csym2=7
EMD-21225	non-amyloid	3.8	10.41	89.01	C1	10.41260985	89.0434	C1	0.0114404		0.896632	0.897221	Yes	improve	adjusted decimals			https://helical-indexing-hi3d.streamlit.app/?emd_id=emd-21225&rise=10.41260985&twist=89.04341214&csym=1&rise2=10.41&twist2=89.01&csym2=1
EMD-21935	microtubule	3.8	5.48	168.09	C1			C1			0.29586	0.702803	Excluded	improve	partial map			https://helical-indexing-hi3d.streamlit.app/?emd_id=emd-21935&rise=nan&twist=nan&csym=1&rise2=5.48&twist2=168.09&csym2=1
EMD-23484	non-amyloid	3.8	7.93	-15.8	C1	7.93	-15.8	C1	0		0.98844	0.98844	Yes	equal	deposited			https://helical-indexing-hi3d.streamlit.app/?emd_id=emd-23484&rise=7.93&twist=-15.8&csym=1&rise2=7.93&twist2=-15.8&csym2=1
EMD-24594	non-amyloid	3.8	0.602	-155.347	C1	0.602	-155.347	C1	0		0.895572	0.895572	Yes	equal	deposited			https://helical-indexing-hi3d.streamlit.app/?emd_id=emd-24594&rise=0.602&twist=-155.347&csym=1&rise2=0.602&twist2=-155.347&csym2=1
EMD-8847	non-amyloid	3.8	4.64	65.83	C1	4.64	65.83	C1	0		0.926778	0.926778	Yes	equal	deposited			https://helical-indexing-hi3d.streamlit.app/?emd_id=emd-8847&rise=4.64&twist=65.83&csym=1&rise2=4.64&twist2=65.83&csym2=1
EMD-30133	non-amyloid	3.81	3.82	-27.04	C1	3.835930839	-27.079	C1	0.0350683		0.714267	0.801835	Yes	improve	adjusted decimals			https://helical-indexing-hi3d.streamlit.app/?emd_id=emd-30133&rise=3.835930839&twist=-27.07900893&csym=1&rise2=3.82&twist2=-27.04&csym2=1
EMD-17070	non-amyloid	3.83	43.22	13.16	C1	43.22	13.16	C1	0		0.86265	0.86265	Yes	equal	deposited			https://helical-indexing-hi3d.streamlit.app/?emd_id=emd-17070&rise=43.22&twist=13.16&csym=1&rise2=43.22&twist2=13.16&csym2=1
EMD-17409	non-amyloid	3.83	16.9	-77	C2	16.90315026	-77.1915	C2	0.0803372		0.73471	0.934101	Yes	improve	adjusted decimals			https://helical-indexing-hi3d.streamlit.app/?emd_id=emd-17409&rise=16.90315026&twist=-77.19149928&csym=2&rise2=16.9&twist2=-77.0&csym2=2
EMD-40192	non-amyloid	3.86	12.933	37.439	C1	6.44	-161.28	C1	117.53		0.864856	0.8986	Yes	improve	different	partial symmetry		https://helical-indexing-hi3d.streamlit.app/?emd_id=emd-40192&rise=6.44&twist=-161.28&csym=1&rise2=12.933&twist2=37.439&csym2=1
EMD-0024	non-amyloid	3.87	43.0617	72.8171	C1	43.0617	72.8171	C1	0		0.9124	0.9124	Yes	equal	deposited			https://helical-indexing-hi3d.streamlit.app/?emd_id=emd-0024&rise=43.0617&twist=72.8171&csym=1&rise2=43.0617&twist2=72.8171&csym2=1
EMD-24721	microtubule	3.89	8.956	-25.747	C1			C1					No		single unit			https://helical-indexing-hi3d.streamlit.app/?emd_id=emd-24721&rise=nan&twist=nan&csym=1&rise2=8.956&twist2=-25.747&csym2=1
EMD-41286	non-amyloid	3.89	4.95	104.8	C1	4.949163679	104.81	C1	0.00392217		0.91674	0.917034	Yes	improve	adjusted decimals			https://helical-indexing-hi3d.streamlit.app/?emd_id=emd-41286&rise=4.949163679&twist=104.8099855&csym=1&rise2=4.95&twist2=104.8&csym2=1
EMD-10478	non-amyloid	3.89	38.3	24.4	C6	38.18948175	24.2715	C6	0.112239		0.91729	0.91747	Yes	improve	adjusted decimals			https://helical-indexing-hi3d.streamlit.app/?emd_id=emd-10478&rise=38.18948175&twist=24.27152886&csym=6&rise2=38.3&twist2=24.4&csym2=6
EMD-27912	non-amyloid	3.9	32.74	33.52	C1	32.74	33.52	C1	0		0.997343	0.997343	Yes	equal	deposited			https://helical-indexing-hi3d.streamlit.app/?emd_id=emd-27912&rise=32.74&twist=33.52&csym=1&rise2=32.74&twist2=33.52&csym2=1
EMD-16101	non-amyloid	3.9	38.5	23.1	C6	39.63152699	21.9604	C6	1.2891		0.5269	0.779437	Yes	improve	adjusted decimals			https://helical-indexing-hi3d.streamlit.app/?emd_id=emd-16101&rise=39.63152699&twist=21.96043651&csym=6&rise2=38.5&twist2=23.1&csym2=6
EMD-15524	non-amyloid	3.9	15.38	58.46	C1	15.38	58.46	C1	0	z -> x	0.85307	0.85307	Yes	equal	deposited			https://helical-indexing-hi3d.streamlit.app/?emd_id=emd-15524&rise=15.38&twist=58.46&csym=1&rise2=15.38&twist2=58.46&csym2=1
EMD-12092	non-amyloid	3.9	44.256	88.0249	C1	44.256	88.0249	C1	0		0.91518	0.91518	Yes	equal	deposited			https://helical-indexing-hi3d.streamlit.app/?emd_id=emd-12092&rise=44.256&twist=88.0249&csym=1&rise2=44.256&twist2=88.0249&csym2=1
EMD-30264	non-amyloid	3.9	4.03	-27.1	C1	4.061812074	-27.2022	C1	0.148127		0.49702	0.839319	Yes	improve	adjusted decimals			https://helical-indexing-hi3d.streamlit.app/?emd_id=emd-30264&rise=4.061812074&twist=-27.20220159&csym=1&rise2=4.03&twist2=-27.1&csym2=1
EMD-14957	non-amyloid	3.9	27.8	-166.5	C1	28.02167775	-166.469	C1	0.221912		0.725129	0.797026	Yes	improve	adjusted decimals			https://helical-indexing-hi3d.streamlit.app/?emd_id=emd-14957&rise=28.02167775&twist=-166.4692583&csym=1&rise2=27.8&twist2=-166.5&csym2=1
EMD-7008	non-amyloid	3.9	28.029	-166.66	C1	27.22266386	-166.63	C1	0.806381		0.81696	0.995915	Yes	improve	adjusted decimals			https://helical-indexing-hi3d.streamlit.app/?emd_id=emd-7008&rise=27.22266386&twist=-166.6295481&csym=1&rise2=28.029&twist2=-166.66&csym2=1
EMD-26159	non-amyloid	3.9	5.75	38.46	C1	5.76086899	38.4726	C1	0.0130407		0.90591	0.906543	Yes	improve	adjusted decimals			https://helical-indexing-hi3d.streamlit.app/?emd_id=emd-26159&rise=5.76086899&twist=38.47264359&csym=1&rise2=5.75&twist2=38.46&csym2=1
EMD-10499	non-amyloid	3.9	6.721	-31.44	C2	6.716009124	-31.3879	C2	0.0100073		0.9729	0.99134	Yes	improve	adjusted decimals			https://helical-indexing-hi3d.streamlit.app/?emd_id=emd-10499&rise=6.716009124&twist=-31.3879017&csym=2&rise2=6.721&twist2=-31.44&csym2=2
EMD-7331	non-amyloid	3.9	27.5	-167.4	C1	27.5	-167.4	C1	0		0.915352	0.915352	Yes	equal	deposited			https://helical-indexing-hi3d.streamlit.app/?emd_id=emd-7331&rise=27.5&twist=-167.4&csym=1&rise2=27.5&twist2=-167.4&csym2=1
EMD-33007	non-amyloid	3.9	23.3	167.6	C1	22.32475502	167.572	C1	0.97528		0.652005	0.81789	Yes	improve	adjusted decimals			https://helical-indexing-hi3d.streamlit.app/?emd_id=emd-33007&rise=22.32475502&twist=167.5715782&csym=1&rise2=23.3&twist2=167.6&csym2=1
EMD-21932	microtubule	3.9	5.5	168.09	C1			C1			0.309576		Excluded	worse	partial map			https://helical-indexing-hi3d.streamlit.app/?emd_id=emd-21932&rise=nan&twist=nan&csym=1&rise2=5.5&twist2=168.09&csym2=1
EMD-22460	non-amyloid	3.9	2.7	77.6	C1	2.7	77.6	C1	0		0.76475	0.76475	Yes	equal	deposited			https://helical-indexing-hi3d.streamlit.app/?emd_id=emd-22460&rise=2.7&twist=77.6&csym=1&rise2=2.7&twist2=77.6&csym2=1
EMD-35242	non-amyloid	3.9	44.105	18.544	C14	44.105	18.544	C14	0		0.944371	0.944371	Yes	equal	deposited			https://helical-indexing-hi3d.streamlit.app/?emd_id=emd-35242&rise=44.105&twist=18.544&csym=14&rise2=44.105&twist2=18.544&csym2=14
EMD-10594	non-amyloid	3.9	65.9	3.14	C1	3.14324469	65.9174	C1	64.2602		0.916157	0.990773	Yes	improve	interchanged values			https://helical-indexing-hi3d.streamlit.app/?emd_id=emd-10594&rise=3.14324469&twist=65.91738315&csym=1&rise2=65.9&twist2=3.14&csym2=1
EMD-25573	non-amyloid	3.9	0.63	138.3	C1	0.63	138.3	C1	0		0.992721	0.992721	Yes	equal	deposited			https://helical-indexing-hi3d.streamlit.app/?emd_id=emd-25573&rise=0.63&twist=138.3&csym=1&rise2=0.63&twist2=138.3&csym2=1
EMD-31368	non-amyloid	3.9	4	-27.1	C1	4.063061666	-27.2027	C1	0.201173		0.463643	0.787643	Yes	improve	adjusted decimals			https://helical-indexing-hi3d.streamlit.app/?emd_id=emd-31368&rise=4.063061666&twist=-27.20268873&csym=1&rise2=4.0&twist2=-27.1&csym2=1
EMD-7007	non-amyloid	3.9	28.042	-166.64	C1	27.19697638	-166.605	C1	0.84506		0.81404	0.993772	Yes	improve	adjusted decimals			https://helical-indexing-hi3d.streamlit.app/?emd_id=emd-7007&rise=27.19697638&twist=-166.6050586&csym=1&rise2=28.042&twist2=-166.64&csym2=1
EMD-15491	non-amyloid	3.9	2.52	130.2	C1	2.52	130.2	C1	0		0.892722	0.892722	Yes	equal	deposited			https://helical-indexing-hi3d.streamlit.app/?emd_id=emd-15491&rise=2.52&twist=130.2&csym=1&rise2=2.52&twist2=130.2&csym2=1
EMD-24666	microtubule	3.9	8.55	-25.76	C14			C14			0.07948	0.710274	Excluded	improve	partial map			https://helical-indexing-hi3d.streamlit.app/?emd_id=emd-24666&rise=nan&twist=nan&csym=14&rise2=8.55&twist2=-25.76&csym2=14
EMD-9734	non-amyloid	3.9	27.5	-166.77	C1	27.5	-166.77	C1	0		0.99463	0.99463	Yes	equal	deposited			https://helical-indexing-hi3d.streamlit.app/?emd_id=emd-9734&rise=27.5&twist=-166.77&csym=1&rise2=27.5&twist2=-166.77&csym2=1
EMD-24590	non-amyloid	3.9	0.66	153.1	C1	0.66	153.1	C1	0		0.967214	0.967214	Yes	equal	deposited			https://helical-indexing-hi3d.streamlit.app/?emd_id=emd-24590&rise=0.66&twist=153.1&csym=1&rise2=0.66&twist2=153.1&csym2=1
EMD-3236	non-amyloid	3.9	3.95	41.1	C1	3.946918036	-41.0959	C1	7.409		0.01809	0.991741	Yes	improve	twist sign			https://helical-indexing-hi3d.streamlit.app/?emd_id=emd-3236&rise=3.946918036&twist=-41.09588996&csym=1&rise2=3.95&twist2=41.1&csym2=1
EMD-26987	non-amyloid	3.9	27.4	-166.6	C1	27.98119633	-166.715	C1	0.581742		0.84506	0.968747	Yes	improve	adjusted decimals			https://helical-indexing-hi3d.streamlit.app/?emd_id=emd-26987&rise=27.98119633&twist=-166.7152672&csym=1&rise2=27.4&twist2=-166.6&csym2=1
EMD-10552	non-amyloid	3.9	56.5315	164.374	C1	55.75348115	165.466	C1	0.882735		0.91925	0.934145	Yes	improve	adjusted decimals			https://helical-indexing-hi3d.streamlit.app/?emd_id=emd-10552&rise=55.75348115&twist=165.4664735&csym=1&rise2=56.5315&twist2=164.374&csym2=1
EMD-26552	non-amyloid	3.9	12.68	-58.76	C1	12.68	-58.76	C1	0		0.945578	0.945578	Yes	equal	deposited			https://helical-indexing-hi3d.streamlit.app/?emd_id=emd-26552&rise=12.68&twist=-58.76&csym=1&rise2=12.68&twist2=-58.76&csym2=1
EMD-4420	non-amyloid	3.9	17.68	-73.2	C1	17.66619659	-72.7745	C1	0.281349		0.84542	0.955047	Yes	improve	adjusted decimals			https://helical-indexing-hi3d.streamlit.app/?emd_id=emd-4420&rise=17.66619659&twist=-72.77446591&csym=1&rise2=17.68&twist2=-73.2&csym2=1
EMD-4418	non-amyloid	3.9	17.31	72.77	C1	17.31023453	-73.2027	C1	75.3487		0.26005	0.956934	Yes	improve	twist sign			https://helical-indexing-hi3d.streamlit.app/?emd_id=emd-4418&rise=17.31023453&twist=-73.20268382&csym=1&rise2=17.31&twist2=72.77&csym2=1
EMD-33414	non-amyloid	3.9	28.01	27.28	C5	28.01	27.28	C5	0	z -> x	0.913683	0.913683	Yes	equal	deposited			https://helical-indexing-hi3d.streamlit.app/?emd_id=emd-33414&rise=28.01&twist=27.28&csym=5&rise2=28.01&twist2=27.28&csym2=5
EMD-7771	microtubule	3.9	8.7	-25.75	C1	2.85	-128.58	C1	26.3664		0.601316	0.864935	Yes	improve	different	partial symmetry		https://helical-indexing-hi3d.streamlit.app/?emd_id=emd-7771&rise=2.85&twist=-128.58&csym=1&rise2=8.7&twist2=-25.75&csym2=1
EMD-21155	non-amyloid	3.9	28	-166.5	C1	55.91437042	27.2513	C1	37.2685		0.92225	0.933395	Yes	improve	different	check	sign error	https://helical-indexing-hi3d.streamlit.app/?emd_id=emd-21155&rise=55.91437042&twist=27.25131607&csym=1&rise2=28.0&twist2=-166.5&csym2=1
EMD-6271	non-amyloid	3.9	16.2	33.1	C6	16.2	33.1	C6	0		0.96844	0.96844	Yes	equal	deposited			https://helical-indexing-hi3d.streamlit.app/?emd_id=emd-6271&rise=16.2&twist=33.1&csym=6&rise2=16.2&twist2=33.1&csym2=6
EMD-29856	non-amyloid	3.92	33.048	142.838	C1	33.048	142.838	C1	0		0.88467	0.88467	Yes	equal	deposited			https://helical-indexing-hi3d.streamlit.app/?emd_id=emd-29856&rise=33.048&twist=142.838&csym=1&rise2=33.048&twist2=142.838&csym2=1
EMD-4340	non-amyloid	3.93	44.5102	87.3689	C1	44.5102	87.3689	C1	0		0.91879	0.91879	Yes	equal	deposited			https://helical-indexing-hi3d.streamlit.app/?emd_id=emd-4340&rise=44.5102&twist=87.3689&csym=1&rise2=44.5102&twist2=87.3689&csym2=1
EMD-4341	non-amyloid	3.93	44.9703	90.9214	C1	44.9703	90.9214	C1	0		0.91969	0.91969	Yes	equal	deposited			https://helical-indexing-hi3d.streamlit.app/?emd_id=emd-4341&rise=44.9703&twist=90.9214&csym=1&rise2=44.9703&twist2=90.9214&csym2=1
EMD-4399	non-amyloid	3.94	4.848	-101.12	C1	4.848	-101.12	C1	0		0.99737	0.99737	Yes	equal	deposited			https://helical-indexing-hi3d.streamlit.app/?emd_id=emd-4399&rise=4.848&twist=-101.12&csym=1&rise2=4.848&twist2=-101.12&csym2=1
EMD-9996	non-amyloid	3.94	9.20776	-25.7561	C1			C1					No		single unit			https://helical-indexing-hi3d.streamlit.app/?emd_id=emd-9996&rise=nan&twist=nan&csym=1&rise2=9.20776&twist2=-25.7561&csym2=1
EMD-10554	non-amyloid	3.96	62.7	-179.9	C1			C1					No		single unit			https://helical-indexing-hi3d.streamlit.app/?emd_id=emd-10554&rise=nan&twist=nan&csym=1&rise2=62.7&twist2=-179.9&csym2=1
EMD-31160	non-amyloid	3.98	15.8	56.7	C1	15.56764562	56.1236	C1	0.266244		0.76961	0.953192	Yes	improve	adjusted decimals			https://helical-indexing-hi3d.streamlit.app/?emd_id=emd-31160&rise=15.56764562&twist=56.12361897&csym=1&rise2=15.8&twist2=56.7&csym2=1
EMD-7028	microtubule	3.98	5.5	168.083	C1	5.5	168.083	C1	0		0.968082	0.968082	Yes	equal	deposited			https://helical-indexing-hi3d.streamlit.app/?emd_id=emd-7028&rise=5.5&twist=168.083&csym=1&rise2=5.5&twist2=168.083&csym2=1
EMD-7314	non-amyloid	4	5	-100.8	C1	4.916534243	-100.825	C1	0.0837234		0.87609	0.907984	Yes	improve	adjusted decimals			https://helical-indexing-hi3d.streamlit.app/?emd_id=emd-7314&rise=4.916534243&twist=-100.8246924&csym=1&rise2=5.0&twist2=-100.8&csym2=1
EMD-41167	microtubule	4	82	0	C1	82	0	C1	0		0.81476	0.81476	Yes	equal	deposited			https://helical-indexing-hi3d.streamlit.app/?emd_id=emd-41167&rise=82&twist=0.0&csym=1&rise2=82.0&twist2=0.0&csym2=1
EMD-41177	microtubule	4	82	0	C1	82	0	C1	0		0.85233	0.85233	Yes	equal	deposited			https://helical-indexing-hi3d.streamlit.app/?emd_id=emd-41177&rise=82&twist=0.0&csym=1&rise2=82.0&twist2=0.0&csym2=1
EMD-1641	non-amyloid	4						C1					No		single unit
EMD-8298	non-amyloid	4	5.3	106.65	C1	5.445766512	106.652	C1	0.14577		0.66474	0.795994	Yes	improve	adjusted decimals			https://helical-indexing-hi3d.streamlit.app/?emd_id=emd-8298&rise=5.445766512&twist=106.6517331&csym=1&rise2=5.3&twist2=106.65&csym2=1
EMD-41169	microtubule	4	82	0	C1	82	0	C1	0		0.9026	0.9026	Yes	equal	deposited			https://helical-indexing-hi3d.streamlit.app/?emd_id=emd-41169&rise=82&twist=0.0&csym=1&rise2=82.0&twist2=0.0&csym2=1
EMD-41176	microtubule	4	82	0	C1	82	0	C1	0		0.8533	0.8533	Yes	equal	deposited			https://helical-indexing-hi3d.streamlit.app/?emd_id=emd-41176&rise=82&twist=0.0&csym=1&rise2=82.0&twist2=0.0&csym2=1
EMD-9332	non-amyloid	4	5.11	-101.6	C1	5.091062583	-101.558	C1	0.0244264		0.94611	0.94755	Yes	improve	adjusted decimals			https://helical-indexing-hi3d.streamlit.app/?emd_id=emd-9332&rise=5.091062583&twist=-101.5576296&csym=1&rise2=5.11&twist2=-101.6&csym2=1
EMD-1044	non-amyloid	4						C1					No		single unit
EMD-14353	non-amyloid	4	20.47	49.43	C3	20.47	49.43	C3	0		0.887136	0.887136	Yes	equal	deposited			https://helical-indexing-hi3d.streamlit.app/?emd_id=emd-14353&rise=20.47&twist=49.43&csym=3&rise2=20.47&twist2=49.43&csym2=3
EMD-0497	non-amyloid	4	8.6	113.3	C1	8.585572077	113.314	C1	0.0147648		0.99616	0.996179	Yes	improve	adjusted decimals			https://helical-indexing-hi3d.streamlit.app/?emd_id=emd-0497&rise=8.585572077&twist=113.3139683&csym=1&rise2=8.6&twist2=113.3&csym2=1
EMD-23083	non-amyloid	4	82	0	C1			C1			0.63757		Excluded	worse	partial map			https://helical-indexing-hi3d.streamlit.app/?emd_id=emd-23083&rise=nan&twist=nan&csym=1&rise2=82.0&twist2=0.0&csym2=1
EMD-24595	non-amyloid	4	0.591	-103.9	C1	0.591	-103.9	C1	0		0.863429	0.863429	Yes	equal	deposited			https://helical-indexing-hi3d.streamlit.app/?emd_id=emd-24595&rise=0.591&twist=-103.9&csym=1&rise2=0.591&twist2=-103.9&csym2=1
EMD-3785	non-amyloid	4	3.99	-40.87	C1	3.99	-40.87	C1	0		0.8386	0.8386	Yes	equal	deposited			https://helical-indexing-hi3d.streamlit.app/?emd_id=emd-3785&rise=3.99&twist=-40.87&csym=1&rise2=3.99&twist2=-40.87&csym2=1
EMD-21815	non-amyloid	4	2.5	124	C1	2.5	124	C1	0		0.93594	0.93594	Yes	equal	deposited			https://helical-indexing-hi3d.streamlit.app/?emd_id=emd-21815&rise=2.5&twist=124.0&csym=1&rise2=2.5&twist2=124.0&csym2=1
EMD-2971	non-amyloid	4	14.2	53	C3	14.3091404	53.4302	C3	0.205542		0.9119	0.952941	Yes	improve	adjusted decimals			https://helical-indexing-hi3d.streamlit.app/?emd_id=emd-2971&rise=14.3091404&twist=53.43021586&csym=3&rise2=14.2&twist2=53.0&csym2=3
EMD-6461	non-amyloid	4	2.96	21.06	C1	2.96	21.06	C1	0		0.870623	0.870623	Yes	equal	deposited			https://helical-indexing-hi3d.streamlit.app/?emd_id=emd-6461&rise=2.96&twist=21.06&csym=1&rise2=2.96&twist2=21.06&csym2=1
EMD-8150	microtubule	4	8.86	-25.71	C14			C1					No		single unit			https://helical-indexing-hi3d.streamlit.app/?emd_id=emd-8150&rise=nan&twist=nan&csym=1&rise2=8.86&twist2=-25.71&csym2=14
EMD-21868	non-amyloid	4	5.48	38.49	C1	5.48	38.49	C1	0		0.99804	0.99804	Yes	equal	deposited			https://helical-indexing-hi3d.streamlit.app/?emd_id=emd-21868&rise=5.48&twist=38.49&csym=1&rise2=5.48&twist2=38.49&csym2=1
EMD-3567	non-amyloid	4	21.7	29.4	C6	21.64981323	29.365	C6	0.0695079		0.92266	0.923698	Yes	improve	adjusted decimals			https://helical-indexing-hi3d.streamlit.app/?emd_id=emd-3567&rise=21.64981323&twist=29.36497205&csym=6&rise2=21.7&twist2=29.4&csym2=6
EMD-8756	microtubule	4	10.43	-29.87	C1	10.43	-29.87	C1	0		0.896636	0.896636	Yes	equal	deposited			https://helical-indexing-hi3d.streamlit.app/?emd_id=emd-8756&rise=10.43&twist=-29.87&csym=1&rise2=10.43&twist2=-29.87&csym2=1
EMD-8757	microtubule	4	10.41	-29.87	C1	10.41	-29.87	C1	0		0.924368	0.924368	Yes	equal	deposited			https://helical-indexing-hi3d.streamlit.app/?emd_id=emd-8757&rise=10.41&twist=-29.87&csym=1&rise2=10.41&twist2=-29.87&csym2=1
EMD-28709	non-amyloid	4	3.15	-20.91	C1	3.146558528	-20.8306	C1	0.0795656		0.58988	0.884874	Yes	improve	adjusted decimals			https://helical-indexing-hi3d.streamlit.app/?emd_id=emd-28709&rise=3.146558528&twist=-20.83062014&csym=1&rise2=3.15&twist2=-20.91&csym2=1
EMD-6876	non-amyloid	4				5.702210885	108.112	Cnan				0.831624	Yes	improve	no EMDB values
EMD-41173	microtubule	4	82	0	C1			C1					No		single unit			https://helical-indexing-hi3d.streamlit.app/?emd_id=emd-41173&rise=nan&twist=nan&csym=1&rise2=82.0&twist2=0.0&csym2=1
EMD-12918	non-amyloid	4	5	28.5	C1	5.010515581	-28.4099	C1	25.1608		0.14382	0.766977	Yes	improve	twist sign			https://helical-indexing-hi3d.streamlit.app/?emd_id=emd-12918&rise=5.010515581&twist=-28.40985197&csym=1&rise2=5.0&twist2=28.5&csym2=1
EMD-2833	non-amyloid	4	1.408	22.03	C1	1.408	22.03	C1	0		0.99625	0.99625	Yes	equal	deposited			https://helical-indexing-hi3d.streamlit.app/?emd_id=emd-2833&rise=1.408&twist=22.03&csym=1&rise2=1.408&twist2=22.03&csym2=1
EMD-26474	non-amyloid	4	32.785	-77.404	C1	32.785	-77.404	C1	0		0.944841	0.944841	Yes	equal	deposited			https://helical-indexing-hi3d.streamlit.app/?emd_id=emd-26474&rise=32.785&twist=-77.404&csym=1&rise2=32.785&twist2=-77.404&csym2=1
EMD-25119	microtubule	4	9.483	-27.667	C1	9.483	-27.667	C1	0		0.788108	0.788108	Yes	equal	deposited			https://helical-indexing-hi3d.streamlit.app/?emd_id=emd-25119&rise=9.483&twist=-27.667&csym=1&rise2=9.483&twist2=-27.667&csym2=1
EMD-0383	non-amyloid	4	8.83	-17.5	D2			CD2			0.04198	0.0597765	Excluded	improve	partial map			https://helical-indexing-hi3d.streamlit.app/?emd_id=emd-0383&rise=nan&twist=nan&csym=D2&rise2=8.83&twist2=-17.5&csym2=2
EMD-10792	non-amyloid	4	38.46	21.89	C6	38.46	21.89	C6	0		0.94695	0.94695	Yes	equal	deposited			https://helical-indexing-hi3d.streamlit.app/?emd_id=emd-10792&rise=38.46&twist=21.89&csym=6&rise2=38.46&twist2=21.89&csym2=6
EMD-12258	microtubule	4	9	-25.75	C1			C1					No		single unit			https://helical-indexing-hi3d.streamlit.app/?emd_id=emd-12258&rise=nan&twist=nan&csym=1&rise2=9.0&twist2=-25.75&csym2=1
EMD-0614	microtubule	4	9.3	-27.7	C1	3.08	110.77	C1	98.0801	z -> x	0.671131	0.686674	No	improve	different	partial symmetry		https://helical-indexing-hi3d.streamlit.app/?emd_id=emd-0614&rise=3.08&twist=110.77&csym=1&rise2=9.3&twist2=-27.7&csym2=1
EMD-10502	non-amyloid	4	9.78	-26.48	C1	9.756951373	-26.4868	C1	0.0231859		0.9595	0.960187	Yes	improve	adjusted decimals			https://helical-indexing-hi3d.streamlit.app/?emd_id=emd-10502&rise=9.756951373&twist=-26.4867747&csym=1&rise2=9.78&twist2=-26.48&csym2=1
EMD-0143	non-amyloid	4.02	44.2416	89	C1	44.2416	89	C1	0		0.91841	0.91841	Yes	equal	deposited			https://helical-indexing-hi3d.streamlit.app/?emd_id=emd-0143&rise=44.2416&twist=89.0&csym=1&rise2=44.2416&twist2=89.0&csym2=1
EMD-23637	non-amyloid	4.03	0.01	0	C1			C1					Excluded	equal	partial map			https://helical-indexing-hi3d.streamlit.app/?emd_id=emd-23637&rise=nan&twist=nan&csym=1&rise2=0.01&twist2=0.0&csym2=1
EMD-0012	non-amyloid	4.06	43.1057	76.7759	C1	43.03792423	76.7463	C1	0.0682159		0.91246	0.912462	Yes	improve	adjusted decimals			https://helical-indexing-hi3d.streamlit.app/?emd_id=emd-0012&rise=43.03792423&twist=76.74631004&csym=1&rise2=43.1057&twist2=76.7759&csym2=1
EMD-0023	non-amyloid	4.06	46.5105	87.8315	C1	46.5105	87.8315	C1	0		0.93433	0.93433	Yes	equal	deposited			https://helical-indexing-hi3d.streamlit.app/?emd_id=emd-0023&rise=46.5105&twist=87.8315&csym=1&rise2=46.5105&twist2=87.8315&csym2=1
EMD-6595	microtubule	4.06	11.092	23.825	C15			C1					No		single unit			https://helical-indexing-hi3d.streamlit.app/?emd_id=emd-6595&rise=nan&twist=nan&csym=1&rise2=11.092&twist2=23.825&csym2=15
EMD-30066	non-amyloid	4.09	4.14	-27.51	C1	4.114102115	-27.5179	C1	0.0279893		0.751129	0.754481	Yes	improve	adjusted decimals			https://helical-indexing-hi3d.streamlit.app/?emd_id=emd-30066&rise=4.114102115&twist=-27.5178621&csym=1&rise2=4.14&twist2=-27.51&csym2=1
EMD-24588	non-amyloid	4.1	0.68	-104.1	C1	0.68	-104.1	C1	0		0.863989	0.863989	Yes	equal	deposited			https://helical-indexing-hi3d.streamlit.app/?emd_id=emd-24588&rise=0.68&twist=-104.1&csym=1&rise2=0.68&twist2=-104.1&csym2=1
EMD-7977	microtubule	4.1	8.805	-25.787	C1	82.25	-0.69	C1	73.7311		0.677702	0.756358	No	improve	different			https://helical-indexing-hi3d.streamlit.app/?emd_id=emd-7977&rise=82.25&twist=-0.69&csym=1&rise2=8.805&twist2=-25.787&csym2=1
EMD-3414	non-amyloid	4.1	42.6	8.7	D6	42.6	8.7	CD6	0		0.99591	0.99591	Yes	equal	deposited			https://helical-indexing-hi3d.streamlit.app/?emd_id=emd-3414&rise=42.6&twist=8.7&csym=D6&rise2=42.6&twist2=8.7&csym2=6
EMD-21817	non-amyloid	4.1	1.93	124.36	C1	1.93	124.36	C1	0		0.99792	0.99792	Yes	equal	deposited			https://helical-indexing-hi3d.streamlit.app/?emd_id=emd-21817&rise=1.93&twist=124.36&csym=1&rise2=1.93&twist2=124.36&csym2=1
EMD-28708	non-amyloid	4.1	3.14	-20.82	C1	3.136954751	-20.8351	C1	0.014314		0.88188	0.884878	Yes	improve	adjusted decimals			https://helical-indexing-hi3d.streamlit.app/?emd_id=emd-28708&rise=3.136954751&twist=-20.83505683&csym=1&rise2=3.14&twist2=-20.82&csym2=1
EMD-0397	non-amyloid	4.1	4.94	104.97	C1	4.94	104.97	C1	0		0.861029	0.861029	Yes	equal	deposited			https://helical-indexing-hi3d.streamlit.app/?emd_id=emd-0397&rise=4.94&twist=104.97&csym=1&rise2=4.94&twist2=104.97&csym2=1
EMD-7522	microtubule	4.1	8.63	-25.75	C1	8.63	-25.75	C1	0		0.935279	0.935279	Yes	equal	deposited			https://helical-indexing-hi3d.streamlit.app/?emd_id=emd-7522&rise=8.63&twist=-25.75&csym=1&rise2=8.63&twist2=-25.75&csym2=1
EMD-25881	non-amyloid	4.1	10.4	89.1	C1	10.38691339	89.0732	C1	0.0149119		0.96325	0.96411	Yes	improve	adjusted decimals			https://helical-indexing-hi3d.streamlit.app/?emd_id=emd-25881&rise=10.38691339&twist=89.07315836&csym=1&rise2=10.4&twist2=89.1&csym2=1
EMD-0615	microtubule	4.1	9.3	-27.7	C1	9.35	-27.7	C1	0.05	z -> x	0.751141	0.754125	No	improve	adjusted decimals			https://helical-indexing-hi3d.streamlit.app/?emd_id=emd-0615&rise=9.35&twist=-27.7&csym=1&rise2=9.3&twist2=-27.7&csym2=1
EMD-9947	non-amyloid	4.1	5.27	-100.614	C1	4.05	64.78	C1	36.7804		0.56946	0.778594	No	improve	different			https://helical-indexing-hi3d.streamlit.app/?emd_id=emd-9947&rise=4.05&twist=64.78&csym=1&rise2=5.27&twist2=-100.614&csym2=1
EMD-8728	non-amyloid	4.1	28.2	-17	D5			C1					No		single unit			https://helical-indexing-hi3d.streamlit.app/?emd_id=emd-8728&rise=nan&twist=nan&csym=1&rise2=28.2&twist2=-17.0&csym2=5
EMD-6842	non-amyloid	4.1	4.936	-101.373	C1	4.93875596	-101.355	C1	0.00488119		0.95682	0.958036	Yes	improve	adjusted decimals			https://helical-indexing-hi3d.streamlit.app/?emd_id=emd-6842&rise=4.93875596&twist=-101.3550391&csym=1&rise2=4.936&twist2=-101.373&csym2=1
EMD-2840	non-amyloid	4.1	1.408	22.03	C1	1.408	22.03	C1	0		0.99737	0.99737	Yes	equal	deposited			https://helical-indexing-hi3d.streamlit.app/?emd_id=emd-2840&rise=1.408&twist=22.03&csym=1&rise2=1.408&twist2=22.03&csym2=1
EMD-16686	non-amyloid	4.1	33.04	-145.33	C1	32.97898371	-145.188	C1	0.0641546		0.88223	0.888202	Yes	improve	adjusted decimals			https://helical-indexing-hi3d.streamlit.app/?emd_id=emd-16686&rise=32.97898371&twist=-145.1879714&csym=1&rise2=33.04&twist2=-145.33&csym2=1
EMD-15489	non-amyloid	4.1	3.18	-161.1	C1	3.18	-161.1	C1	0		0.88134	0.88134	Yes	equal	deposited			https://helical-indexing-hi3d.streamlit.app/?emd_id=emd-15489&rise=3.18&twist=-161.1&csym=1&rise2=3.18&twist2=-161.1&csym2=1
EMD-24667	microtubule	4.1	8.9	-25.76	C14			C14			0.08932	0.66816	Excluded	improve	partial map			https://helical-indexing-hi3d.streamlit.app/?emd_id=emd-24667&rise=nan&twist=nan&csym=14&rise2=8.9&twist2=-25.76&csym2=14
EMD-24589	non-amyloid	4.1	0.67	101.7	C1	0.67	101.7	C1	0		0.897811	0.897811	Yes	equal	deposited			https://helical-indexing-hi3d.streamlit.app/?emd_id=emd-24589&rise=0.67&twist=101.7&csym=1&rise2=0.67&twist2=101.7&csym2=1
EMD-0298	non-amyloid	4.1	42.65	13.24	C8	42.65	13.24	C8	0		0.99082	0.99082	Yes	equal	deposited			https://helical-indexing-hi3d.streamlit.app/?emd_id=emd-0298&rise=42.65&twist=13.24&csym=8&rise2=42.65&twist2=13.24&csym2=8
EMD-9974	non-amyloid	4.1	4.05	64.78	C1	4.05	64.78	C1	0		0.925314	0.925314	Yes	equal	deposited			https://helical-indexing-hi3d.streamlit.app/?emd_id=emd-9974&rise=4.05&twist=64.78&csym=1&rise2=4.05&twist2=64.78&csym2=1
EMD-15005	non-amyloid	4.1	28.1	82.6	D1	28.1	82.6	CD1	0		0.90265	0.90265	Yes	equal	deposited			https://helical-indexing-hi3d.streamlit.app/?emd_id=emd-15005&rise=28.1&twist=82.6&csym=D1&rise2=28.1&twist2=82.6&csym2=1
EMD-26602	non-amyloid	4.1	1.34094	-9.3516	C1			C1					No		single unit			https://helical-indexing-hi3d.streamlit.app/?emd_id=emd-26602&rise=nan&twist=nan&csym=1&rise2=1.34094&twist2=-9.3516&csym2=1
EMD-27413	non-amyloid	4.1	5.001	74.206	C1	4.998188104	74.2077	C1	0.00288949		0.91666	0.916693	Yes	improve	adjusted decimals			https://helical-indexing-hi3d.streamlit.app/?emd_id=emd-27413&rise=4.998188104&twist=74.20773623&csym=1&rise2=5.001&twist2=74.206&csym2=1
EMD-0145	non-amyloid	4.16	44.366	93.0596	C1	44.366	93.0596	C1	0		0.91843	0.91843	Yes	equal	deposited			https://helical-indexing-hi3d.streamlit.app/?emd_id=emd-0145&rise=44.366&twist=93.0596&csym=1&rise2=44.366&twist2=93.0596&csym2=1
EMD-27266	non-amyloid	4.2	58.1	-158.2	C1	58.1	-158.2	C1	0		0.996842	0.996842	Yes	equal	deposited			https://helical-indexing-hi3d.streamlit.app/?emd_id=emd-27266&rise=58.1&twist=-158.2&csym=1&rise2=58.1&twist2=-158.2&csym2=1
EMD-3746	non-amyloid	4.2	5.5	108	C1	5.402783973	108.022	C1	0.097656		0.70277	0.773848	Yes	improve	adjusted decimals			https://helical-indexing-hi3d.streamlit.app/?emd_id=emd-3746&rise=5.402783973&twist=108.021734&csym=1&rise2=5.5&twist2=108.0&csym2=1
EMD-4887	non-amyloid	4.2	57.46	4.89	C1	57.46	4.89	C1	0	z -> x	0.87233	0.87233	Yes	equal	deposited			https://helical-indexing-hi3d.streamlit.app/?emd_id=emd-4887&rise=57.46&twist=4.89&csym=1&rise2=57.46&twist2=4.89&csym2=1
EMD-3809	non-amyloid	4.2	8.01188	114.992	C1	7.989430387	115.005	C1	0.022796		0.85503	0.855271	Yes	improve	adjusted decimals			https://helical-indexing-hi3d.streamlit.app/?emd_id=emd-3809&rise=7.989430387&twist=115.005057&csym=1&rise2=8.01188&twist2=114.992&csym2=1
EMD-21812	non-amyloid	4.2	9.23	9.31	C5	9.23	9.31	C5	0		0.99302	0.99302	Yes	equal	deposited			https://helical-indexing-hi3d.streamlit.app/?emd_id=emd-21812&rise=9.23&twist=9.31&csym=5&rise2=9.23&twist2=9.31&csym2=5
EMD-2841	non-amyloid	4.2	1.408	22.03	C1	1.408	22.03	C1	0		0.99786	0.99786	Yes	equal	deposited			https://helical-indexing-hi3d.streamlit.app/?emd_id=emd-2841&rise=1.408&twist=22.03&csym=1&rise2=1.408&twist2=22.03&csym2=1
EMD-6594	microtubule	4.2	11.2	23.817	C15			C1					No		single unit			https://helical-indexing-hi3d.streamlit.app/?emd_id=emd-6594&rise=nan&twist=nan&csym=1&rise2=11.2&twist2=23.817&csym2=15
EMD-6428	non-amyloid	4.2	5.06	101.21	C1	5.059652076	-101.203	C1	35.4744		0.21808	0.996555	Yes	improve	twist sign			https://helical-indexing-hi3d.streamlit.app/?emd_id=emd-6428&rise=5.059652076&twist=-101.2028365&csym=1&rise2=5.06&twist2=101.21&csym2=1
EMD-21813	non-amyloid	4.2	7.96	10.88	C4	7.96	10.88	C4	0		0.99796	0.99796	Yes	equal	deposited			https://helical-indexing-hi3d.streamlit.app/?emd_id=emd-21813&rise=7.96&twist=10.88&csym=4&rise2=7.96&twist2=10.88&csym2=4
EMD-7342	non-amyloid	4.2	7.7	115	C1	7.692713313	114.985	C1	0.00729221		0.9884	0.989744	Yes	improve	adjusted decimals			https://helical-indexing-hi3d.streamlit.app/?emd_id=emd-7342&rise=7.692713313&twist=114.9845964&csym=1&rise2=7.7&twist2=115.0&csym2=1
EMD-21818	non-amyloid	4.2	1.92	124.37	C1	1.92	124.37	C1	0		0.99105	0.99105	Yes	equal	deposited			https://helical-indexing-hi3d.streamlit.app/?emd_id=emd-21818&rise=1.92&twist=124.37&csym=1&rise2=1.92&twist2=124.37&csym2=1
EMD-22371	non-amyloid	4.2	46.2706	76.1005	C1	46.2706	76.1005	C1	0		0.91445	0.91445	Yes	equal	deposited			https://helical-indexing-hi3d.streamlit.app/?emd_id=emd-22371&rise=46.2706&twist=76.1005&csym=1&rise2=46.2706&twist2=76.1005&csym2=1
EMD-8183	non-amyloid	4.2	16.05	56.2	C1	16.05	56.2	C1	0		0.92593	0.92593	Yes	equal	deposited			https://helical-indexing-hi3d.streamlit.app/?emd_id=emd-8183&rise=16.05&twist=56.2&csym=1&rise2=16.05&twist2=56.2&csym2=1
EMD-9758	non-amyloid	4.2	50.26	-50.37	C1			C1					No		single unit			https://helical-indexing-hi3d.streamlit.app/?emd_id=emd-9758&rise=nan&twist=nan&csym=1&rise2=50.26&twist2=-50.37&csym2=1
EMD-8855	non-amyloid	4.2	4.61	65.75	C1	4.61	65.75	C1	0		0.9783	0.9783	Yes	equal	deposited			https://helical-indexing-hi3d.streamlit.app/?emd_id=emd-8855&rise=4.61&twist=65.75&csym=1&rise2=4.61&twist2=65.75&csym2=1
EMD-25118	microtubule	4.2	9.54	-27.669	C1	3.166297706	110.774	C1	30.2914		0.774913	0.803835	Yes	improve	different	partial symmetry		https://helical-indexing-hi3d.streamlit.app/?emd_id=emd-25118&rise=3.166297706&twist=110.7741701&csym=1&rise2=9.54&twist2=-27.669&csym2=1
EMD-9140	microtubule	4.2	11.11	-23.84	C1			C1					No		single unit			https://helical-indexing-hi3d.streamlit.app/?emd_id=emd-9140&rise=nan&twist=nan&csym=1&rise2=11.11&twist2=-23.84&csym2=1
EMD-30177	non-amyloid	4.2	27.44	-166.9	C1	27.83601315	-166.694	C1	0.398527		0.86738	0.92249	Yes	improve	adjusted decimals			https://helical-indexing-hi3d.streamlit.app/?emd_id=emd-30177&rise=27.83601315&twist=-166.6938856&csym=1&rise2=27.44&twist2=-166.9&csym2=1
EMD-7134	non-amyloid	4.2	24.4	157.7	C1	24.4	157.7	C1	0		0.88796	0.88796	Yes	equal	deposited			https://helical-indexing-hi3d.streamlit.app/?emd_id=emd-7134&rise=24.4&twist=157.7&csym=1&rise2=24.4&twist2=157.7&csym2=1
EMD-9141	microtubule	4.2	8.83	-25.76	C1			C1					No		single unit			https://helical-indexing-hi3d.streamlit.app/?emd_id=emd-9141&rise=nan&twist=nan&csym=1&rise2=8.83&twist2=-25.76&csym2=1
EMD-4052	non-amyloid	4.2	18.8	30.7	C6	18.8	30.7	C6	0		0.88984	0.88984	Yes	equal	deposited			https://helical-indexing-hi3d.streamlit.app/?emd_id=emd-4052&rise=18.8&twist=30.7&csym=6&rise2=18.8&twist2=30.7&csym2=6
EMD-8874	non-amyloid	4.22	54.8	-0.8	C1	54.74194887	0.85	C1	0.743714		0.48957	0.827404	Yes	improve	twist sign			https://helical-indexing-hi3d.streamlit.app/?emd_id=emd-8874&rise=54.74194887&twist=0.85&csym=1&rise2=54.8&twist2=-0.8&csym2=1
EMD-22067	non-amyloid	4.24	27.5	-166.4	C1	55.29758305	27.042	C1	65.2398		0.87058	0.899933	Yes	improve	different	check	sign error	https://helical-indexing-hi3d.streamlit.app/?emd_id=emd-22067&rise=55.29758305&twist=27.04198325&csym=1&rise2=27.5&twist2=-166.4&csym2=1
EMD-12288	non-amyloid	4.26	44.4029	87.3693	C1	44.16409983	87.0436	C1	0.254743		0.90489	0.905116	Yes	improve	adjusted decimals			https://helical-indexing-hi3d.streamlit.app/?emd_id=emd-12288&rise=44.16409983&twist=87.04357281&csym=1&rise2=44.4029&twist2=87.3693&csym2=1
EMD-2850	non-amyloid	4.3	24.7	165.1	C1	24.7	165.1	C1	0		0.98799	0.98799	Yes	equal	deposited			https://helical-indexing-hi3d.streamlit.app/?emd_id=emd-2850&rise=24.7&twist=165.1&csym=1&rise2=24.7&twist2=165.1&csym2=1
EMD-27100	non-amyloid	4.3	5	-100.8	C1	5.057627125	-100.77	C1	0.0584678		0.7534	0.853167	Yes	improve	adjusted decimals			https://helical-indexing-hi3d.streamlit.app/?emd_id=emd-27100&rise=5.057627125&twist=-100.7700697&csym=1&rise2=5.0&twist2=-100.8&csym2=1
EMD-25879	non-amyloid	4.3	33.9	58.8	C1	33.9	58.8	C1	0		0.99711	0.99711	Yes	equal	deposited			https://helical-indexing-hi3d.streamlit.app/?emd_id=emd-25879&rise=33.9&twist=58.8&csym=1&rise2=33.9&twist2=58.8&csym2=1
EMD-8856	non-amyloid	4.3	4.73	65.27	C1	4.729610722	65.2704	C1	0.000512877		0.98818	0.988181	Yes	improve	adjusted decimals			https://helical-indexing-hi3d.streamlit.app/?emd_id=emd-8856&rise=4.729610722&twist=65.2704145&csym=1&rise2=4.73&twist2=65.27&csym2=1
EMD-9020	non-amyloid	4.3	8.29531	-88.17	C1	8.253012343	-88.1273	C1	0.0447452		0.9129	0.912993	Yes	improve	adjusted decimals			https://helical-indexing-hi3d.streamlit.app/?emd_id=emd-9020&rise=8.253012343&twist=-88.12730462&csym=1&rise2=8.29531&twist2=-88.17&csym2=1
EMD-12294	non-amyloid	4.3	45.0795	88.0297	C1	45.53449469	88.3426	C1	0.462542		0.87246	0.881616	Yes	improve	adjusted decimals			https://helical-indexing-hi3d.streamlit.app/?emd_id=emd-12294&rise=45.53449469&twist=88.34262819&csym=1&rise2=45.0795&twist2=88.0297&csym2=1
EMD-24587	non-amyloid	4.3	0.7	-155.5	C1	0.7	-155.5	C1	0		0.960653	0.960653	Yes	equal	deposited			https://helical-indexing-hi3d.streamlit.app/?emd_id=emd-24587&rise=0.7&twist=-155.5&csym=1&rise2=0.7&twist2=-155.5&csym2=1
EMD-13780	non-amyloid	4.3	1.408	22.03	C1	1.408	22.03	C1	0		0.92467	0.92467	Yes	equal	deposited			https://helical-indexing-hi3d.streamlit.app/?emd_id=emd-13780&rise=1.408&twist=22.03&csym=1&rise2=1.408&twist2=22.03&csym2=1
EMD-13779	non-amyloid	4.3	1.408	22.03	C1	1.408	22.03	C1	0		0.9861	0.9861	Yes	equal	deposited			https://helical-indexing-hi3d.streamlit.app/?emd_id=emd-13779&rise=1.408&twist=22.03&csym=1&rise2=1.408&twist2=22.03&csym2=1
EMD-17034	non-amyloid	4.3	6.58	-36	C1	6.58	-36	C1	0		0.966459	0.966459	Yes	equal	deposited			https://helical-indexing-hi3d.streamlit.app/?emd_id=emd-17034&rise=6.58&twist=-36.0&csym=1&rise2=6.58&twist2=-36.0&csym2=1
EMD-22370	non-amyloid	4.3	46.8426	86.9406	C1	46.8426	86.9406	C1	0		0.93347	0.93347	Yes	equal	deposited			https://helical-indexing-hi3d.streamlit.app/?emd_id=emd-22370&rise=46.8426&twist=86.9406&csym=1&rise2=46.8426&twist2=86.9406&csym2=1
EMD-29249	non-amyloid	4.3	4.87	108.92	C1	4.87	108.92	C1	0		0.89649	0.89649	Yes	equal	deposited			https://helical-indexing-hi3d.streamlit.app/?emd_id=emd-29249&rise=4.87&twist=108.92&csym=1&rise2=4.87&twist2=108.92&csym2=1
EMD-24597	non-amyloid	4.3	0.58	101.831	C1	0.58	101.831	C1	0		0.875327	0.875327	Yes	equal	deposited			https://helical-indexing-hi3d.streamlit.app/?emd_id=emd-24597&rise=0.58&twist=101.831&csym=1&rise2=0.58&twist2=101.831&csym2=1
EMD-25747	non-amyloid	4.3	8.3	28.6	C6	8.3	28.6	C6	0		0.890382	0.890382	Yes	equal	deposited			https://helical-indexing-hi3d.streamlit.app/?emd_id=emd-25747&rise=8.3&twist=28.6&csym=6&rise2=8.3&twist2=28.6&csym2=6
EMD-8848	non-amyloid	4.3	4.65	65.81	C1	4.65	65.81	C1	0		0.971656	0.971656	Yes	equal	deposited			https://helical-indexing-hi3d.streamlit.app/?emd_id=emd-8848&rise=4.65&twist=65.81&csym=1&rise2=4.65&twist2=65.81&csym2=1
EMD-34081	non-amyloid	4.3	10.81	-23.83	C1	5.4	168.09	C1	60.2584		0.919199	0.915123	Yes	improve	different	partial symmetry		https://helical-indexing-hi3d.streamlit.app/?emd_id=emd-34081&rise=5.4&twist=168.09&csym=1&rise2=10.81&twist2=-23.83&csym2=1
EMD-28722	non-amyloid	4.3	3	20	C1	2.962501256	19.963	C1	0.0594299		0.812283	0.848572	Yes	improve	adjusted decimals			https://helical-indexing-hi3d.streamlit.app/?emd_id=emd-28722&rise=2.962501256&twist=19.96296227&csym=1&rise2=3.0&twist2=20.0&csym2=1
EMD-7976	microtubule	4.3	8.957	-25.769	C1	8.957	-25.769	C1	0		0.667099	0.667099	No	equal	deposited			https://helical-indexing-hi3d.streamlit.app/?emd_id=emd-7976&rise=8.957&twist=-25.769&csym=1&rise2=8.957&twist2=-25.769&csym2=1
EMD-22808	non-amyloid	4.33	27.45	-167.11	C1	27.7920156	-166.859	C1	0.359056		0.877243	0.903181	Yes	improve	adjusted decimals			https://helical-indexing-hi3d.streamlit.app/?emd_id=emd-22808&rise=27.7920156&twist=-166.8585449&csym=1&rise2=27.45&twist2=-167.11&csym2=1
EMD-18366	non-amyloid	4.33	1.9	119.54	C1	1.9	119.54	C1	0		0.96786	0.96786	Yes	equal	deposited			https://helical-indexing-hi3d.streamlit.app/?emd_id=emd-18366&rise=1.9&twist=119.54&csym=1&rise2=1.9&twist2=119.54&csym2=1
EMD-13547	non-amyloid	4.35	28.156	85.984	D1	28.156	85.984	CD1	0		0.87146	0.87146	Yes	equal	deposited			https://helical-indexing-hi3d.streamlit.app/?emd_id=emd-13547&rise=28.156&twist=85.984&csym=D1&rise2=28.156&twist2=85.984&csym2=1
EMD-1316	non-amyloid	4.4			C1	1.38	22.03	C1				0.609173	No	improve	no EMDB values			https://helical-indexing-hi3d.streamlit.app/?emd_id=emd-1316&rise=1.38&twist=22.03&csym=1&rise2=nan&twist2=nan&csym2=1
EMD-0252	non-amyloid	4.4	1.15	-20.7	C1	1.15009267	-20.7215	C1	0.00287447		0.96295	0.986819	Yes	improve	adjusted decimals			https://helical-indexing-hi3d.streamlit.app/?emd_id=emd-0252&rise=1.15009267&twist=-20.72151683&csym=1&rise2=1.15&twist2=-20.7&csym2=1
EMD-12257	microtubule	4.4	8.93	-25.75	C1			C1					No		single unit			https://helical-indexing-hi3d.streamlit.app/?emd_id=emd-12257&rise=nan&twist=nan&csym=1&rise2=8.93&twist2=-25.75&csym2=1
EMD-10500	non-amyloid	4.4	5.905	-31.17	C1	5.905	-31.17	C1	0		0.99661	0.99661	Yes	equal	deposited			https://helical-indexing-hi3d.streamlit.app/?emd_id=emd-10500&rise=5.905&twist=-31.17&csym=1&rise2=5.905&twist2=-31.17&csym2=1
EMD-8850	non-amyloid	4.4	4.64	65.81	C1	4.64	65.81	C1	0		0.992913	0.992913	Yes	equal	deposited			https://helical-indexing-hi3d.streamlit.app/?emd_id=emd-8850&rise=4.64&twist=65.81&csym=1&rise2=4.64&twist2=65.81&csym2=1
EMD-15494	non-amyloid	4.4	3.92	-78	C2	3.914154494	-78.0215	C2	0.0100235		0.870844	0.873797	Yes	improve	adjusted decimals			https://helical-indexing-hi3d.streamlit.app/?emd_id=emd-15494&rise=3.914154494&twist=-78.02151051&csym=2&rise2=3.92&twist2=-78.0&csym2=2
EMD-21315	microtubule	4.4	17.4	-34.61	C1			C1					No		single unit			https://helical-indexing-hi3d.streamlit.app/?emd_id=emd-21315&rise=nan&twist=nan&csym=1&rise2=17.4&twist2=-34.61&csym2=1
EMD-10239	non-amyloid	4.4	6.95	-31.13	C2			C1					No		single unit			https://helical-indexing-hi3d.streamlit.app/?emd_id=emd-10239&rise=nan&twist=nan&csym=1&rise2=6.95&twist2=-31.13&csym2=2
EMD-21314	microtubule	4.4	17.4	-34.61	C1			C1			0.41845		Excluded	worse	partial map			https://helical-indexing-hi3d.streamlit.app/?emd_id=emd-21314&rise=nan&twist=nan&csym=1&rise2=17.4&twist2=-34.61&csym2=1
EMD-25584	non-amyloid	4.4	4.13	-26.83	C7	4.13	-26.83	C7	0		0.915228	0.915228	Yes	equal	deposited			https://helical-indexing-hi3d.streamlit.app/?emd_id=emd-25584&rise=4.13&twist=-26.83&csym=7&rise2=4.13&twist2=-26.83&csym2=7
EMD-28711	non-amyloid	4.4	3.15	-20.92	C1	3.144410973	-20.8368	C1	0.0876701		0.6054	0.865502	Yes	improve	adjusted decimals			https://helical-indexing-hi3d.streamlit.app/?emd_id=emd-28711&rise=3.144410973&twist=-20.83682605&csym=1&rise2=3.15&twist2=-20.92&csym2=1
EMD-9566	non-amyloid	4.4	15.88	56.77	C1	15.68136366	56.7589	C1	0.198653		0.9525	0.991322	Yes	improve	adjusted decimals			https://helical-indexing-hi3d.streamlit.app/?emd_id=emd-9566&rise=15.68136366&twist=56.75891893&csym=1&rise2=15.88&twist2=56.77&csym2=1
EMD-20076	non-amyloid	4.4	5.53	42.51	C1	5.664293093	42.5018	C1	0.134331		0.92023	0.996189	Yes	improve	adjusted decimals			https://helical-indexing-hi3d.streamlit.app/?emd_id=emd-20076&rise=5.664293093&twist=42.50184207&csym=1&rise2=5.53&twist2=42.51&csym2=1
EMD-21814	non-amyloid	4.4	2.51	124.47	C1	5.022037839	-111.061	C1	9.29628		0.99792	0.998011	Yes	improve	twist sign			https://helical-indexing-hi3d.streamlit.app/?emd_id=emd-21814&rise=5.022037839&twist=-111.0611552&csym=1&rise2=2.51&twist2=124.47&csym2=1
EMD-15492	non-amyloid	4.4	6.97	28.3	C3	6.968022189	28.2756	C3	0.0093741		0.881939	0.883278	Yes	improve	adjusted decimals			https://helical-indexing-hi3d.streamlit.app/?emd_id=emd-15492&rise=6.968022189&twist=28.27560599&csym=3&rise2=6.97&twist2=28.3&csym2=3
EMD-34972	non-amyloid	4.5	41.84	39.509	C3	41.84	39.509	C3	0		0.95719	0.95719	Yes	equal	deposited			https://helical-indexing-hi3d.streamlit.app/?emd_id=emd-34972&rise=41.84&twist=39.509&csym=3&rise2=41.84&twist2=39.509&csym2=3
EMD-10229	non-amyloid	4.5	7.11	138.14	C1	7.11	138.14	C1	0		0.933599	0.933599	Yes	equal	deposited			https://helical-indexing-hi3d.streamlit.app/?emd_id=emd-10229&rise=7.11&twist=138.14&csym=1&rise2=7.11&twist2=138.14&csym2=1
EMD-6994	non-amyloid	4.5	16.77	38.52	C1	16.48591792	-33.5149	C1	11.9741		0.84872	0.877505	Yes	improve	twist sign			https://helical-indexing-hi3d.streamlit.app/?emd_id=emd-6994&rise=16.48591792&twist=-33.5148908&csym=1&rise2=16.77&twist2=38.52&csym2=1
EMD-9567	non-amyloid	4.5	15.8	56.18	C1	15.63486082	56.1224	C1	0.165729		0.97236	0.99255	Yes	improve	adjusted decimals			https://helical-indexing-hi3d.streamlit.app/?emd_id=emd-9567&rise=15.63486082&twist=56.12244848&csym=1&rise2=15.8&twist2=56.18&csym2=1
EMD-6325	non-amyloid	4.5	1.39259	22.0318	C1	1.39259	22.0318	C1	0		0.99365	0.99365	Yes	equal	deposited			https://helical-indexing-hi3d.streamlit.app/?emd_id=emd-6325&rise=1.39259&twist=22.0318&csym=1&rise2=1.39259&twist2=22.0318&csym2=1
EMD-8852	non-amyloid	4.5	4.72	65.3	C1	4.719400662	65.2873	C1	0.0170233		0.976832	0.977236	Yes	improve	adjusted decimals			https://helical-indexing-hi3d.streamlit.app/?emd_id=emd-8852&rise=4.719400662&twist=65.28728773&csym=1&rise2=4.72&twist2=65.3&csym2=1
EMD-15493	non-amyloid	4.5	2.1	-83.6	C1	2.1	-83.6	C1	0		0.87901	0.87901	Yes	equal	deposited			https://helical-indexing-hi3d.streamlit.app/?emd_id=emd-15493&rise=2.1&twist=-83.6&csym=1&rise2=2.1&twist2=-83.6&csym2=1
EMD-12515	non-amyloid	4.5	28.68	-80.57	C1			Cnan		z -> x	0.30039	0.166831	Excluded	worse	partial map			https://helical-indexing-hi3d.streamlit.app/?emd_id=emd-12515&rise=nan&twist=nan&csym=nan&rise2=28.68&twist2=-80.57&csym2=1
EMD-8780	non-amyloid	4.5	4.6	38.7	C1	4.570700894	38.7046	C1	0.0294374		0.99187	0.993942	Yes	improve	adjusted decimals			https://helical-indexing-hi3d.streamlit.app/?emd_id=emd-8780&rise=4.570700894&twist=38.70461538&csym=1&rise2=4.6&twist2=38.7&csym2=1
EMD-10195	microtubule	4.5	9.46	-27.67	C1	9.46	-27.67	C1	0		0.88244	0.88244	Yes	equal	deposited			https://helical-indexing-hi3d.streamlit.app/?emd_id=emd-10195&rise=9.46&twist=-27.67&csym=1&rise2=9.46&twist2=-27.67&csym2=1
EMD-6701	microtubule	4.5	8.6	-25.762	C1	8.6	-25.762	C1	0		0.700934	0.700934	No	equal	deposited			https://helical-indexing-hi3d.streamlit.app/?emd_id=emd-6701&rise=8.6&twist=-25.762&csym=1&rise2=8.6&twist2=-25.762&csym2=1
EMD-8758	microtubule	4.5	9.65	-27.7	C1	3.199273433	110.79	C1	41.2381		0.805101	0.886109	Yes	improve	different	partial symmetry		https://helical-indexing-hi3d.streamlit.app/?emd_id=emd-8758&rise=3.199273433&twist=110.789947&csym=1&rise2=9.65&twist2=-27.7&csym2=1
EMD-8577	non-amyloid	4.6	8.25	58.4	C1	8.25	58.4	C1	0		0.913517	0.913517	Yes	equal	deposited			https://helical-indexing-hi3d.streamlit.app/?emd_id=emd-8577&rise=8.25&twist=58.4&csym=1&rise2=8.25&twist2=58.4&csym2=1
EMD-8300	non-amyloid	4.6	27.1	99.4	C1	27.1	99.4	C1	0		0.93609	0.93609	Yes	equal	deposited			https://helical-indexing-hi3d.streamlit.app/?emd_id=emd-8300&rise=27.1&twist=99.4&csym=1&rise2=27.1&twist2=99.4&csym2=1
EMD-7116	non-amyloid	4.6	28.06	-166.73	C1	28.06	-166.73	C1	0		0.996071	0.996071	Yes	equal	deposited			https://helical-indexing-hi3d.streamlit.app/?emd_id=emd-7116&rise=28.06&twist=-166.73&csym=1&rise2=28.06&twist2=-166.73&csym2=1
EMD-1730	non-amyloid	4.6	1.408	22.04	C1			Cnan		z -> x	0.01578	0.00295871	Excluded	worse	partial map			https://helical-indexing-hi3d.streamlit.app/?emd_id=emd-1730&rise=nan&twist=nan&csym=nan&rise2=1.408&twist2=22.04&csym2=1
EMD-14958	non-amyloid	4.6	27.8	-166.4	C1	28.09496732	-166.337	C1	0.295702		0.767934	0.818739	Yes	improve	adjusted decimals			https://helical-indexing-hi3d.streamlit.app/?emd_id=emd-14958&rise=28.09496732&twist=-166.3365832&csym=1&rise2=27.8&twist2=-166.4&csym2=1
EMD-27095	non-amyloid	4.6	5	-100.8	C1			Cnan			0.47863	0.620291	Excluded	improve	partial map			https://helical-indexing-hi3d.streamlit.app/?emd_id=emd-27095&rise=nan&twist=nan&csym=nan&rise2=5.0&twist2=-100.8&csym2=1
EMD-8504	non-amyloid	4.6	81.6	48.5	C1	81.6	48.5	C1	0		0.99333	0.99333	Yes	equal	deposited			https://helical-indexing-hi3d.streamlit.app/?emd_id=emd-8504&rise=81.6&twist=48.5&csym=1&rise2=81.6&twist2=48.5&csym2=1
EMD-22232	non-amyloid	4.6	4.88	65.6	C1	4.850092257	65.6238	C1	0.0305278		0.94484	0.945883	Yes	improve	adjusted decimals			https://helical-indexing-hi3d.streamlit.app/?emd_id=emd-22232&rise=4.850092257&twist=65.6238223&csym=1&rise2=4.88&twist2=65.6&csym2=1
EMD-30065	non-amyloid	4.61	4.3	-27.36	C1	4.3	-27.36	C1	0		0.792837	0.792837	Yes	equal	deposited			https://helical-indexing-hi3d.streamlit.app/?emd_id=emd-30065&rise=4.3&twist=-27.36&csym=1&rise2=4.3&twist2=-27.36&csym2=1
EMD-9272	non-amyloid	4.65	73.8	88.6	C1			C1			0.71759		Excluded	worse	partial map			https://helical-indexing-hi3d.streamlit.app/?emd_id=emd-9272&rise=nan&twist=nan&csym=1&rise2=73.8&twist2=88.6&csym2=1
EMD-9757	non-amyloid	4.7	50.26	-50.37	C1	50.26	-50.37	C1	0		0.99941	0.99941	Yes	equal	deposited			https://helical-indexing-hi3d.streamlit.app/?emd_id=emd-9757&rise=50.26&twist=-50.37&csym=1&rise2=50.26&twist2=-50.37&csym2=1
EMD-28712	non-amyloid	4.7	3.13	-20.81	C1	3.123684794	-20.8322	C1	0.020487		0.88516	0.906573	Yes	improve	adjusted decimals			https://helical-indexing-hi3d.streamlit.app/?emd_id=emd-28712&rise=3.123684794&twist=-20.83216382&csym=1&rise2=3.13&twist2=-20.81&csym2=1
EMD-27158	non-amyloid	4.7	27	83.3	C1	27.60421391	82.6864	C1	1.85687		0.575364	0.873511	Yes	improve	adjusted decimals			https://helical-indexing-hi3d.streamlit.app/?emd_id=emd-27158&rise=27.60421391&twist=82.6863603&csym=1&rise2=27.0&twist2=83.3&csym2=1
EMD-10240	non-amyloid	4.7	6.6	165.3	C2			C1					No		single unit			https://helical-indexing-hi3d.streamlit.app/?emd_id=emd-10240&rise=nan&twist=nan&csym=1&rise2=6.6&twist2=165.3&csym2=2
EMD-6179	non-amyloid	4.7	27.6	166.7	C1	27.56175384	-166.63	C1	6.43294		0.39314	0.983725	Yes	improve	twist sign			https://helical-indexing-hi3d.streamlit.app/?emd_id=emd-6179&rise=27.56175384&twist=-166.6303463&csym=1&rise2=27.6&twist2=166.7&csym2=1
EMD-15497	non-amyloid	4.7	6.92	21.2	C4	6.92	21.2	C4	0		0.86007	0.86007	Yes	equal	deposited			https://helical-indexing-hi3d.streamlit.app/?emd_id=emd-15497&rise=6.92&twist=21.2&csym=4&rise2=6.92&twist2=21.2&csym2=4
EMD-40211	non-amyloid	4.71	14.07	37.25	C1			C1			0.174396		Excluded	worse	partial map			https://helical-indexing-hi3d.streamlit.app/?emd_id=emd-40211&rise=nan&twist=nan&csym=1&rise2=14.07&twist2=37.25&csym2=1
EMD-7523	microtubule	4.8	8.6	-25.76	C1	8.6	-25.76	C1	0		0.918312	0.918312	Yes	equal	deposited			https://helical-indexing-hi3d.streamlit.app/?emd_id=emd-7523&rise=8.6&twist=-25.76&csym=1&rise2=8.6&twist2=-25.76&csym2=1
EMD-24586	non-amyloid	4.8	0.72	50.2	C1	0.72	50.17	C1	0.0116061		0.933599	0.96639	Yes	improve	adjusted decimals			https://helical-indexing-hi3d.streamlit.app/?emd_id=emd-24586&rise=0.72&twist=50.17&csym=1&rise2=0.72&twist2=50.2&csym2=1
EMD-3241	non-amyloid	4.8	5.1	100.2	C1	5.09616342	-100.216	C1	53.408		0.77454	0.998766	Yes	improve	twist sign			https://helical-indexing-hi3d.streamlit.app/?emd_id=emd-3241&rise=5.09616342&twist=-100.21611&csym=1&rise2=5.1&twist2=100.2&csym2=1
EMD-3803	non-amyloid	4.8	81	0	C1	81	0	C1	0		0.95581	0.95581	Yes	equal	deposited			https://helical-indexing-hi3d.streamlit.app/?emd_id=emd-3803&rise=81&twist=0.0&csym=1&rise2=81.0&twist2=0.0&csym2=1
EMD-26977	non-amyloid	4.8	7.73	128.634	C1	7.810791406	-128.714	C1	34.6537		0.302263	0.765345	Yes	improve	twist sign			https://helical-indexing-hi3d.streamlit.app/?emd_id=emd-26977&rise=7.810791406&twist=-128.7142857&csym=1&rise2=7.73&twist2=128.634&csym2=1
EMD-6663	non-amyloid	4.85	4.9448	-101.188	C1	5.056387252	-101.19	C1	0.111588		0.89887	0.947636	Yes	improve	adjusted decimals			https://helical-indexing-hi3d.streamlit.app/?emd_id=emd-6663&rise=5.056387252&twist=-101.1900893&csym=1&rise2=4.9448&twist2=-101.188&csym2=1
EMD-11659	non-amyloid	4.9	17.566	32.9436	C6	17.566	32.9436	C6	0		0.81447	0.81447	Yes	equal	deposited			https://helical-indexing-hi3d.streamlit.app/?emd_id=emd-11659&rise=17.566&twist=32.9436&csym=6&rise2=17.566&twist2=32.9436&csym2=6
EMD-41968	non-amyloid	4.9	8.306	96.98	C1	8.306	96.98	C1	0		0.77284	0.77284	Yes	equal	deposited			https://helical-indexing-hi3d.streamlit.app/?emd_id=emd-41968&rise=8.306&twist=96.98&csym=1&rise2=8.306&twist2=96.98&csym2=1
EMD-0013	non-amyloid	4.9	5.082	-100.8	C1	5.077905742	-100.811	C1	0.00591167		0.99706	0.998631	Yes	improve	adjusted decimals			https://helical-indexing-hi3d.streamlit.app/?emd_id=emd-0013&rise=5.077905742&twist=-100.8114306&csym=1&rise2=5.082&twist2=-100.8&csym2=1
EMD-10228	non-amyloid	4.9	6.39	-28.67	C2			C1					No		single unit			https://helical-indexing-hi3d.streamlit.app/?emd_id=emd-10228&rise=nan&twist=nan&csym=1&rise2=6.39&twist2=-28.67&csym2=2
EMD-8812	non-amyloid	5	10.2	83.2	C1	10.19673716	83.2387	C1	0.0102459		0.99666	0.997745	Yes	improve	adjusted decimals			https://helical-indexing-hi3d.streamlit.app/?emd_id=emd-8812&rise=10.19673716&twist=83.23874407&csym=1&rise2=10.2&twist2=83.2&csym2=1
EMD-4046	non-amyloid	5	12.5	28.1	C5	12.58971751	28.1311	C5	0.0900215		0.97617	0.994638	Yes	improve	adjusted decimals			https://helical-indexing-hi3d.streamlit.app/?emd_id=emd-4046&rise=12.58971751&twist=28.13113065&csym=5&rise2=12.5&twist2=28.1&csym2=5
EMD-9064	non-amyloid	5	6	138.9	C1	6	138.9	C1	0		0.99934	0.99934	Yes	equal	deposited			https://helical-indexing-hi3d.streamlit.app/?emd_id=emd-9064&rise=6&twist=138.9&csym=1&rise2=6.0&twist2=138.9&csym2=1
EMD-6188	microtubule	5	9.455	25.71	C1	9.455	25.71	C1	0		0.67322	0.823482	Yes	improve	twist sign			https://helical-indexing-hi3d.streamlit.app/?emd_id=emd-6188&rise=9.455&twist=25.71&csym=1&rise2=9.455&twist2=25.71&csym2=1
EMD-8595	non-amyloid	5	6.94	-31.13	C1			C1			0.313856	0.30178	Excluded	worse	xy-shifted			https://helical-indexing-hi3d.streamlit.app/?emd_id=emd-8595&rise=nan&twist=nan&csym=1&rise2=6.94&twist2=-31.13&csym2=1
EMD-10246	non-amyloid	5	6.44	-28.68	C2			C1					No		single unit			https://helical-indexing-hi3d.streamlit.app/?emd_id=emd-10246&rise=nan&twist=nan&csym=1&rise2=6.44&twist2=-28.68&csym2=2
EMD-10631	non-amyloid	5	34.701	154.459	C1	36.55022874	153.866	C1	1.8765		0.85391	0.858012	Yes	improve	adjusted decimals			https://helical-indexing-hi3d.streamlit.app/?emd_id=emd-10631&rise=36.55022874&twist=153.866054&csym=1&rise2=34.701&twist2=154.459&csym2=1
EMD-4044	non-amyloid	5	13.2	27.9	C5	13.25732199	27.9392	C5	0.0580156		0.9888	0.994689	Yes	improve	adjusted decimals			https://helical-indexing-hi3d.streamlit.app/?emd_id=emd-4044&rise=13.25732199&twist=27.93923054&csym=5&rise2=13.2&twist2=27.9&csym2=5
EMD-6187	microtubule	5	9.455	25.77	C1	9.254368305	-25.8571	C1	12.9981		0.66253	0.854585	Yes	improve	twist sign			https://helical-indexing-hi3d.streamlit.app/?emd_id=emd-6187&rise=9.254368305&twist=-25.85714288&csym=1&rise2=9.455&twist2=25.77&csym2=1
EMD-25161	microtubule	5	81.15	-0.29	C1	81.15	-0.29	C1	0		0.95359	0.95359	Yes	equal	deposited			https://helical-indexing-hi3d.streamlit.app/?emd_id=emd-25161&rise=81.15&twist=-0.29&csym=1&rise2=81.15&twist2=-0.29&csym2=1
EMD-25371	non-amyloid	5.1	28	-166.5	C1	27.87650848	-166.607	C1	0.125609		0.97566	0.976754	Yes	improve	adjusted decimals			https://helical-indexing-hi3d.streamlit.app/?emd_id=emd-25371&rise=27.87650848&twist=-166.6065269&csym=1&rise2=28.0&twist2=-166.5&csym2=1
EMD-8739	non-amyloid	5.1	10.1	100.8	C1	10.1	100.8	C1	0				Excluded	equal	z-shifted			https://helical-indexing-hi3d.streamlit.app/?emd_id=emd-8739&rise=10.1&twist=100.8&csym=1&rise2=10.1&twist2=100.8&csym2=1
EMD-24585	non-amyloid	5.1	5.15	-9	C7	5.15	-9	C7	0		0.969275	0.969275	Yes	equal	deposited			https://helical-indexing-hi3d.streamlit.app/?emd_id=emd-24585&rise=5.15&twist=-9.0&csym=7&rise2=5.15&twist2=-9.0&csym2=7
EMD-40213	non-amyloid	5.16	14.07	37.25	C1			C1			0.192808		Excluded	worse	partial map			https://helical-indexing-hi3d.streamlit.app/?emd_id=emd-40213&rise=nan&twist=nan&csym=1&rise2=14.07&twist2=37.25&csym2=1
EMD-6664	non-amyloid	5.2	27.6	166.7	C1	27.63390814	-166.628	C1	5.20402		0.15788	0.995913	Yes	improve	twist sign			https://helical-indexing-hi3d.streamlit.app/?emd_id=emd-6664&rise=27.63390814&twist=-166.6284233&csym=1&rise2=27.6&twist2=166.7&csym2=1
EMD-3780	non-amyloid	5.2	81	0	C1	81	0	C1	0		0.97924	0.97924	Yes	equal	deposited			https://helical-indexing-hi3d.streamlit.app/?emd_id=emd-3780&rise=81&twist=0.0&csym=1&rise2=81.0&twist2=0.0&csym2=1
EMD-10373	non-amyloid	5.2	4	-40.8	C1	4	-40.8	C1	0		0.97124	0.97124	Yes	equal	deposited			https://helical-indexing-hi3d.streamlit.app/?emd_id=emd-10373&rise=4&twist=-40.8&csym=1&rise2=4.0&twist2=-40.8&csym2=1
EMD-16435	microtubule	5.3	9.54	-27.68	C1	3.2	110.77	C1	20.513		0.82378	0.89023	Yes	improve	different	partial symmetry		https://helical-indexing-hi3d.streamlit.app/?emd_id=emd-16435&rise=3.2&twist=110.77&csym=1&rise2=9.54&twist2=-27.68&csym2=1
EMD-18044	non-amyloid	5.3	24.27	57.41	C2			C2			0.38943	0.165639	Excluded	worse	partial map			https://helical-indexing-hi3d.streamlit.app/?emd_id=emd-18044&rise=nan&twist=nan&csym=2&rise2=24.27&twist2=57.41&csym2=2
EMD-6779	microtubule	5.35	8.70662	-25.7617	C1			C1			0.39147		Excluded	worse	partial map			https://helical-indexing-hi3d.streamlit.app/?emd_id=emd-6779&rise=nan&twist=nan&csym=1&rise2=8.70662&twist2=-25.7617&csym2=1
EMD-9017	non-amyloid	5.4	9.10835	40.9329	C2	9.10835	40.9329	C2	0		0.98919	0.98919	Yes	equal	deposited			https://helical-indexing-hi3d.streamlit.app/?emd_id=emd-9017&rise=9.10835&twist=40.93287&csym=2&rise2=9.10835&twist2=40.93287&csym2=2
EMD-20241	non-amyloid	5.4	42.8	17.5	C6	42.8	17.5	C6	0		0.96676	0.96676	Yes	equal	deposited			https://helical-indexing-hi3d.streamlit.app/?emd_id=emd-20241&rise=42.8&twist=17.5&csym=6&rise2=42.8&twist2=17.5&csym2=6
EMD-15495	non-amyloid	5.4	5.64	22.9	C3	5.616459691	22.9453	C3	0.0293715		0.856549	0.861097	Yes	improve	adjusted decimals			https://helical-indexing-hi3d.streamlit.app/?emd_id=emd-15495&rise=5.616459691&twist=22.94527822&csym=3&rise2=5.64&twist2=22.9&csym2=3
EMD-28063	non-amyloid	5.48	12.933	37.439	C1	6.43	-161.28	C1	116.721		0.917215	0.951212	Yes	improve	different	partial symmetry		https://helical-indexing-hi3d.streamlit.app/?emd_id=emd-28063&rise=6.43&twist=-161.28&csym=1&rise2=12.933&twist2=37.439&csym2=1
EMD-14942	non-amyloid	5.5	5.88	146.981	D1	5.88	146.981	CD1	0		0.984687	0.984687	Yes	equal	deposited			https://helical-indexing-hi3d.streamlit.app/?emd_id=emd-14942&rise=5.88&twist=146.981&csym=D1&rise2=5.88&twist2=146.981&csym2=1
EMD-14946	non-amyloid	5.5	5.83	146.971	D1	5.83	146.971	CD1	0		0.984653	0.984653	Yes	equal	deposited			https://helical-indexing-hi3d.streamlit.app/?emd_id=emd-14946&rise=5.83&twist=146.971&csym=D1&rise2=5.83&twist2=146.971&csym2=1
EMD-3778	non-amyloid	5.5	81	0	C1	81	0	C1	0		0.96481	0.96481	Yes	equal	deposited			https://helical-indexing-hi3d.streamlit.app/?emd_id=emd-3778&rise=81&twist=0.0&csym=1&rise2=81.0&twist2=0.0&csym2=1
EMD-7117	non-amyloid	5.5	28.06	-166.69	C1	28.06	-166.69	C1	0		0.997901	0.997901	Yes	equal	deposited			https://helical-indexing-hi3d.streamlit.app/?emd_id=emd-7117&rise=28.06&twist=-166.69&csym=1&rise2=28.06&twist2=-166.69&csym2=1
EMD-7115	non-amyloid	5.5	28.11	-166.6	C1	28.11	-166.6	C1	0		0.986433	0.986433	Yes	equal	deposited			https://helical-indexing-hi3d.streamlit.app/?emd_id=emd-7115&rise=28.11&twist=-166.6&csym=1&rise2=28.11&twist2=-166.6&csym2=1
EMD-8849	non-amyloid	5.5	4.64	65.81	C1	4.64	65.81	C1	0		0.98616	0.98616	Yes	equal	deposited			https://helical-indexing-hi3d.streamlit.app/?emd_id=emd-8849&rise=4.64&twist=65.81&csym=1&rise2=4.64&twist2=65.81&csym2=1
EMD-40204	non-amyloid	5.51	14.07	37.25	C1			C1			0.196214		Excluded	worse	partial map			https://helical-indexing-hi3d.streamlit.app/?emd_id=emd-40204&rise=nan&twist=nan&csym=1&rise2=14.07&twist2=37.25&csym2=1
EMD-7520	microtubule	5.6	8.75	-25.76	C1	8.75	-25.76	C1	0		0.895446	0.895446	Yes	equal	deposited			https://helical-indexing-hi3d.streamlit.app/?emd_id=emd-7520&rise=8.75&twist=-25.76&csym=1&rise2=8.75&twist2=-25.76&csym2=1
EMD-3020	non-amyloid	5.6	4	40.9	C1	3.983386056	-40.9099	C1	37.2525		0.51618	0.995348	Yes	improve	twist sign			https://helical-indexing-hi3d.streamlit.app/?emd_id=emd-3020&rise=3.983386056&twist=-40.90992844&csym=1&rise2=4.0&twist2=40.9&csym2=1
EMD-4488	non-amyloid	5.6	27.65	-166.33	C1	27.65	-166.33	C1	0		0.95569	0.95569	Yes	equal	deposited			https://helical-indexing-hi3d.streamlit.app/?emd_id=emd-4488&rise=27.65&twist=-166.33&csym=1&rise2=27.65&twist2=-166.33&csym2=1
EMD-8513	non-amyloid	5.7	82.1	48.2	C1	82.1	48.2	C1	0		0.99264	0.99264	Yes	equal	deposited			https://helical-indexing-hi3d.streamlit.app/?emd_id=emd-8513&rise=82.1&twist=48.2&csym=1&rise2=82.1&twist2=48.2&csym2=1
EMD-8853	non-amyloid	5.7	4.72	65.3	C1	4.694372998	65.286	C1	0.0263123		0.9889	0.991422	Yes	improve	adjusted decimals			https://helical-indexing-hi3d.streamlit.app/?emd_id=emd-8853&rise=4.694372998&twist=65.28601105&csym=1&rise2=4.72&twist2=65.3&csym2=1
EMD-15004	non-amyloid	5.74	27.579	82.6	D1	27.7704473	82.6527	CD1	0.192878		0.881453	0.896043	Yes	improve	adjusted decimals			https://helical-indexing-hi3d.streamlit.app/?emd_id=emd-15004&rise=27.7704473&twist=82.65265968&csym=D1&rise2=27.579&twist2=82.6&csym2=1
EMD-7343	non-amyloid	5.8	2.65	-8.53	C1	2.65	-8.53	C1	0		0.78597	0.78597	Yes	equal	deposited			https://helical-indexing-hi3d.streamlit.app/?emd_id=emd-7343&rise=2.65&twist=-8.53&csym=1&rise2=2.65&twist2=-8.53&csym2=1
EMD-3690	non-amyloid	5.8	40.6	39.1	C3	40.79867516	38.9431	C3	0.199828		0.92792	0.928676	Yes	improve	adjusted decimals			https://helical-indexing-hi3d.streamlit.app/?emd_id=emd-3690&rise=40.79867516&twist=38.94305515&csym=3&rise2=40.6&twist2=39.1&csym2=3
EMD-8061	microtubule	5.8	8.77999	-25.7183	C1			C1					No		single unit			https://helical-indexing-hi3d.streamlit.app/?emd_id=emd-8061&rise=nan&twist=nan&csym=1&rise2=8.77999&twist2=-25.718311&csym2=1
EMD-2525	non-amyloid	5.8	22.2	29.44				C1					No		single unit
EMD-2524	non-amyloid	5.8	22.2	29.44		21.81038135	29.4362	C1	0.389628		0.7879	0.836723	Yes	improve	adjusted decimals
EMD-11239	non-amyloid	5.8						C1					No		single unit
EMD-40193	non-amyloid	5.8	14.07	37.25	C1	14.07	37.25	C1	0		0.820233	0.820233	Yes	equal	deposited			https://helical-indexing-hi3d.streamlit.app/?emd_id=emd-40193&rise=14.07&twist=37.25&csym=1&rise2=14.07&twist2=37.25&csym2=1
EMD-9016	non-amyloid	5.9	21.632	-51.2302	C4	21.632	-51.2302	C4	0		0.99219	0.99219	Yes	equal	deposited			https://helical-indexing-hi3d.streamlit.app/?emd_id=emd-9016&rise=21.632&twist=-51.23024&csym=4&rise2=21.632&twist2=-51.23024&csym2=4
EMD-8313	non-amyloid	5.9	4.8	37.35	C1			C1					No		single unit			https://helical-indexing-hi3d.streamlit.app/?emd_id=emd-8313&rise=nan&twist=nan&csym=1&rise2=4.8&twist2=37.35&csym2=1
EMD-8287	non-amyloid	6	10.3	100.8	C1	10.18486286	100.749	C1	0.116009		0.99831	0.999067	Yes	improve	adjusted decimals			https://helical-indexing-hi3d.streamlit.app/?emd_id=emd-8287&rise=10.18486286&twist=100.7486035&csym=1&rise2=10.3&twist2=100.8&csym2=1
EMD-6782	microtubule	6	8.70662	-25.7619	C1			C1			0.3901		Excluded	worse	partial map			https://helical-indexing-hi3d.streamlit.app/?emd_id=emd-6782&rise=nan&twist=nan&csym=1&rise2=8.70662&twist2=-25.7619&csym2=1
EMD-9136	non-amyloid	6	3.02	34.8	C1	3.02	34.8	C1	0		0.7472	0.7472	No	equal	deposited			https://helical-indexing-hi3d.streamlit.app/?emd_id=emd-9136&rise=3.02&twist=34.8&csym=1&rise2=3.02&twist2=34.8&csym2=1
EMD-9293	non-amyloid	6	74.24	81.28	C1	74.24	81.28	C1	0		0.99346	0.99346	Yes	equal	deposited			https://helical-indexing-hi3d.streamlit.app/?emd_id=emd-9293&rise=74.24&twist=81.28&csym=1&rise2=74.24&twist2=81.28&csym2=1
EMD-3692	non-amyloid	6	40.6	39.1	C3	40.6	39.1	C3	0		0.94912	0.94912	Yes	equal	deposited			https://helical-indexing-hi3d.streamlit.app/?emd_id=emd-3692&rise=40.6&twist=39.1&csym=3&rise2=40.6&twist2=39.1&csym2=3
EMD-8759	microtubule	6	10.3	-29.9	C1	10.3	-29.9	C1	0		0.912891	0.912891	Yes	equal	deposited			https://helical-indexing-hi3d.streamlit.app/?emd_id=emd-8759&rise=10.3&twist=-29.9&csym=1&rise2=10.3&twist2=-29.9&csym2=1
EMD-7100	non-amyloid	6	28.1868	-166.779	C1	28.18685	-166.779	C1	0		0.95916	0.95916	Yes	equal	deposited			https://helical-indexing-hi3d.streamlit.app/?emd_id=emd-7100&rise=28.18685&twist=-166.77931&csym=1&rise2=28.18685&twist2=-166.77931&csym2=1
EMD-21455	non-amyloid	6	18.27	-48.93	C1	18.27	-48.93	C1	0		0.903577	0.903577	Yes	equal	deposited			https://helical-indexing-hi3d.streamlit.app/?emd_id=emd-21455&rise=18.27&twist=-48.93&csym=1&rise2=18.27&twist2=-48.93&csym2=1
EMD-21423	non-amyloid	6.08	7.61	150.32	C1	35.23	-137.7	C1	28.1998		0.02773	0.27462	No	improve				https://helical-indexing-hi3d.streamlit.app/?emd_id=emd-21423&rise=35.23&twist=-137.7&csym=1&rise2=7.61&twist2=150.32&csym2=1
EMD-0840	non-amyloid	6.09	103	55.7	D2	102.8277042	55.7445	CD2	0.172808		0.92484	0.925039	Yes	improve	adjusted decimals			https://helical-indexing-hi3d.streamlit.app/?emd_id=emd-0840&rise=102.8277042&twist=55.74450383&csym=D2&rise2=103.0&twist2=55.7&csym2=2
EMD-23497	non-amyloid	6.1	27.3	-166.5	C1	27.3	-166.5	C1	0		0.880272	0.880272	Yes	equal	deposited			https://helical-indexing-hi3d.streamlit.app/?emd_id=emd-23497&rise=27.3&twist=-166.5&csym=1&rise2=27.3&twist2=-166.5&csym2=1
EMD-10625	microtubule	6.1	82.18	-0.53	C14			Cnan			0.37538	0.775381	Excluded	improve	partial map			https://helical-indexing-hi3d.streamlit.app/?emd_id=emd-10625&rise=nan&twist=nan&csym=nan&rise2=82.18&twist2=-0.53&csym2=14
EMD-10422	microtubule	6.1	8.95	-25.7	C1			C1					No		single unit			https://helical-indexing-hi3d.streamlit.app/?emd_id=emd-10422&rise=nan&twist=nan&csym=1&rise2=8.95&twist2=-25.7&csym2=1
EMD-2237	non-amyloid	6.1	3.53	43.84	C1	3.530447283	-43.834	C1	16.7613		0.55402	0.996966	Yes	improve	twist sign			https://helical-indexing-hi3d.streamlit.app/?emd_id=emd-2237&rise=3.530447283&twist=-43.83395645&csym=1&rise2=3.53&twist2=43.84&csym2=1
EMD-8474	non-amyloid	6.1	104.1	60.6	C1	104.1	60.6	C1	0		0.994897	0.994897	Yes	equal	deposited			https://helical-indexing-hi3d.streamlit.app/?emd_id=emd-8474&rise=104.1&twist=60.6&csym=1&rise2=104.1&twist2=60.6&csym2=1
EMD-4188	microtubule	6.1	9.37308	27.692	C1			C1					No		single unit			https://helical-indexing-hi3d.streamlit.app/?emd_id=emd-4188&rise=nan&twist=nan&csym=1&rise2=9.37308&twist2=27.692&csym2=1
EMD-3689	non-amyloid	6.2	40.6	39.1	C3	40.6	39.1	C3	0		0.92581	0.92581	Yes	equal	deposited			https://helical-indexing-hi3d.streamlit.app/?emd_id=emd-3689&rise=40.6&twist=39.1&csym=3&rise2=40.6&twist2=39.1&csym2=3
EMD-17030	non-amyloid	6.2	105.3	149.453	C1	105.3	149.453	C1	0		0.967368	0.967368	Yes	equal	deposited			https://helical-indexing-hi3d.streamlit.app/?emd_id=emd-17030&rise=105.3&twist=149.453&csym=1&rise2=105.3&twist2=149.453&csym2=1
EMD-2072	non-amyloid	6.2						C1					No		single unit
EMD-2071	non-amyloid	6.2						C1					No		single unit
EMD-4051	non-amyloid	6.2	38.9	21.4	C6	38.9	21.4	C6	0		0.88336	0.88336	Yes	equal	deposited			https://helical-indexing-hi3d.streamlit.app/?emd_id=emd-4051&rise=38.9&twist=21.4&csym=6&rise2=38.9&twist2=21.4&csym2=6
EMD-11861	non-amyloid	6.2	108	121	C1	108	121	C1	0	z -> x	0.55727	0.45441	Excluded	worse	partial map			https://helical-indexing-hi3d.streamlit.app/?emd_id=emd-11861&rise=108&twist=121.0&csym=1&rise2=108.0&twist2=121.0&csym2=1
EMD-20590	non-amyloid	6.2	1.86	13.86	C1	1.86	13.86	C1	0		0.95153	0.95153	Yes	equal	deposited			https://helical-indexing-hi3d.streamlit.app/?emd_id=emd-20590&rise=1.86&twist=13.86&csym=1&rise2=1.86&twist2=13.86&csym2=1
EMD-8060	microtubule	6.3	8.75121	-25.7252	C1			Cnan					No	equal				https://helical-indexing-hi3d.streamlit.app/?emd_id=emd-8060&rise=nan&twist=nan&csym=nan&rise2=8.751208&twist2=-25.72519&csym2=1
EMD-24596	non-amyloid	6.3	1.08	-156	C1	1.08	-156	C1	0		0.971576	0.971576	Yes	equal	deposited			https://helical-indexing-hi3d.streamlit.app/?emd_id=emd-24596&rise=1.08&twist=-156.0&csym=1&rise2=1.08&twist2=-156.0&csym2=1
EMD-21424	non-amyloid	6.3	7.61	150.32	C1	7.608236386	-150.32	C1	22.8216		0.680245	0.962841	Yes	improve	twist sign			https://helical-indexing-hi3d.streamlit.app/?emd_id=emd-21424&rise=7.608236386&twist=-150.3204549&csym=1&rise2=7.61&twist2=150.32&csym2=1
EMD-13778	non-amyloid	6.3	1.408	22.03	C1	1.408	22.03	C1	0		0.99071	0.99071	Yes	equal	deposited			https://helical-indexing-hi3d.streamlit.app/?emd_id=emd-13778&rise=1.408&twist=22.03&csym=1&rise2=1.408&twist2=22.03&csym2=1
EMD-20242	non-amyloid	6.4	42.8	17.5	C6	42.76006132	17.4871	C6	0.040147		0.94798	0.948122	Yes	improve	adjusted decimals			https://helical-indexing-hi3d.streamlit.app/?emd_id=emd-20242&rise=42.76006132&twist=17.48709252&csym=6&rise2=42.8&twist2=17.5&csym2=6
EMD-6783	microtubule	6.43	8.8632	-25.7541	C1			C1					No		single unit			https://helical-indexing-hi3d.streamlit.app/?emd_id=emd-6783&rise=nan&twist=nan&csym=1&rise2=8.8632&twist2=-25.7541&csym2=1
EMD-6781	microtubule	6.46	8.6237	-25.768	C1			C1					No		single unit			https://helical-indexing-hi3d.streamlit.app/?emd_id=emd-6781&rise=nan&twist=nan&csym=1&rise2=8.6237&twist2=-25.768&csym2=1
EMD-33012	non-amyloid	6.5	22.6	165.7	C1	21.68616409	165.672	C1	0.913885		0.88546	0.999888	Yes	improve	adjusted decimals			https://helical-indexing-hi3d.streamlit.app/?emd_id=emd-33012&rise=21.68616409&twist=165.6715136&csym=1&rise2=22.6&twist2=165.7&csym2=1
EMD-8180	non-amyloid	6.5	53.8	24	C2	53.8	24	C2	0		0.99155	0.99155	Yes	equal	deposited			https://helical-indexing-hi3d.streamlit.app/?emd_id=emd-8180&rise=53.8&twist=24.0&csym=2&rise2=53.8&twist2=24.0&csym2=2
EMD-40197	non-amyloid	6.51	12.933	37.439	C1	6.43	-161.29	C1	111.945		0.951137	0.98102	Yes	improve	different	partial symmetry		https://helical-indexing-hi3d.streamlit.app/?emd_id=emd-40197&rise=6.43&twist=-161.29&csym=1&rise2=12.933&twist2=37.439&csym2=1
EMD-40202	non-amyloid	6.55	14.07	37.25	C1			C1			0.195579	0.181677	Excluded	worse	partial map			https://helical-indexing-hi3d.streamlit.app/?emd_id=emd-40202&rise=nan&twist=nan&csym=1&rise2=14.07&twist2=37.25&csym2=1
EMD-8059	microtubule	6.6	8.75121	-25.7252	C1			C1					No		single unit			https://helical-indexing-hi3d.streamlit.app/?emd_id=emd-8059&rise=nan&twist=nan&csym=1&rise2=8.751208&twist2=-25.72519&csym2=1
EMD-15496	non-amyloid	6.6	1.64	-85	C1	1.64	-85	C1	0		0.855267	0.855267	Yes	equal	deposited			https://helical-indexing-hi3d.streamlit.app/?emd_id=emd-15496&rise=1.64&twist=-85.0&csym=1&rise2=1.64&twist2=-85.0&csym2=1
EMD-7832	non-amyloid	6.6	27.52	-166.88	C1	27.52	-166.88	C1	0		0.963629	0.963629	Yes	equal	deposited			https://helical-indexing-hi3d.streamlit.app/?emd_id=emd-7832&rise=27.52&twist=-166.88&csym=1&rise2=27.52&twist2=-166.88&csym2=1
EMD-5168	non-amyloid	6.6	27.6	166.6		55.06271904	26.8357	Cnan	34.7534		0.31224	0.998154	Yes	improve	different
EMD-8058	microtubule	6.6	8.64865	-25.7197	C1	40.36994031	-0.395707	C1	32.5231		0.36119	0.931035	Yes	improve	different			https://helical-indexing-hi3d.streamlit.app/?emd_id=emd-8058&rise=40.36994031&twist=-0.395706762&csym=1&rise2=8.648646&twist2=-25.719666&csym2=1
EMD-8851	non-amyloid	6.7	4.68	65.29	C1	4.68	65.29	C1	0		0.99854	0.99854	Yes	equal	deposited			https://helical-indexing-hi3d.streamlit.app/?emd_id=emd-8851&rise=4.68&twist=65.29&csym=1&rise2=4.68&twist2=65.29&csym2=1
EMD-34080	non-amyloid	6.8	17.92	22.71	C1	8.939301041	-78.6455	C1	112.721		0.94406	0.945321	Yes	improve	different			https://helical-indexing-hi3d.streamlit.app/?emd_id=emd-34080&rise=8.939301041&twist=-78.64545404&csym=1&rise2=17.92&twist2=22.71&csym2=1
EMD-20243	non-amyloid	6.8	42.8	17.5	C6	42.8	17.5	C6	0		0.96823	0.96823	Yes	equal	deposited			https://helical-indexing-hi3d.streamlit.app/?emd_id=emd-20243&rise=42.8&twist=17.5&csym=6&rise2=42.8&twist2=17.5&csym2=6
EMD-26984	non-amyloid	6.8	8.04	128.619	C1	8.059310247	-128.714	C1	47.8485		0.333578	0.75655	Yes	improve	twist sign			https://helical-indexing-hi3d.streamlit.app/?emd_id=emd-26984&rise=8.059310247&twist=-128.7142857&csym=1&rise2=8.04&twist2=128.619&csym2=1
EMD-15498	non-amyloid	6.9	1.53	-140.3	C1	1.528570283	-140.255	C1	0.0172034		0.798109	0.847474	Yes	improve	adjusted decimals			https://helical-indexing-hi3d.streamlit.app/?emd_id=emd-15498&rise=1.528570283&twist=-140.2545215&csym=1&rise2=1.53&twist2=-140.3&csym2=1
EMD-15499	non-amyloid	6.9	3.95	-52	C3	3.95	-52	C3	0		0.837606	0.837606	Yes	equal	deposited			https://helical-indexing-hi3d.streamlit.app/?emd_id=emd-15499&rise=3.95&twist=-52.0&csym=3&rise2=3.95&twist2=-52.0&csym2=3
EMD-5762	non-amyloid	6.9	43.5451	31.7884		43.54512	31.7884	Cnan	0		0.98875	0.98875	Yes	equal	deposited
EMD-9018	non-amyloid	6.9	5.07952	77.6764	C1	5.07952	77.6764	C1	0		0.94563	0.94563	Yes	equal	deposited			https://helical-indexing-hi3d.streamlit.app/?emd_id=emd-9018&rise=5.07952&twist=77.6764&csym=1&rise2=5.07952&twist2=77.6764&csym2=1
EMD-2799	non-amyloid	6.9	22.2	54.3	C1	18.8	-55.4	C1	69.7475		0.26515	0.970377	Yes	improve	paper mismatch			https://helical-indexing-hi3d.streamlit.app/?emd_id=emd-2799&rise=18.8&twist=-55.4&csym=1&rise2=22.2&twist2=54.3&csym2=1
EMD-8886	non-amyloid	7	27.25	-166.87	C1	27.25	-166.87	C1	0		0.99707	0.99707	Yes	equal	deposited			https://helical-indexing-hi3d.streamlit.app/?emd_id=emd-8886&rise=27.25&twist=-166.87&csym=1&rise2=27.25&twist2=-166.87&csym2=1
EMD-27626	non-amyloid	7	6.95455	82.5822	C1	6.93894515	-82.5791	C1	19.3493		0.50661	0.942095	Yes	improve	twist sign			https://helical-indexing-hi3d.streamlit.app/?emd_id=emd-27626&rise=6.93894515&twist=-82.57909319&csym=1&rise2=6.95455&twist2=82.5822&csym2=1
EMD-27625	non-amyloid	7	6.95455	82.5822	C1	6.936498546	-82.579	C1	17.4272		0.48844	0.94322	Yes	improve	twist sign			https://helical-indexing-hi3d.streamlit.app/?emd_id=emd-27625&rise=6.936498546&twist=-82.57902194&csym=1&rise2=6.95455&twist2=82.5822&csym2=1
EMD-2090	non-amyloid	7						C1					No		single unit
EMD-8625	non-amyloid	7	15.5	-26.8	C6	15.70205071	-26.7068	C6	0.207447		0.99472	0.998798	Yes	improve	adjusted decimals			https://helical-indexing-hi3d.streamlit.app/?emd_id=emd-8625&rise=15.70205071&twist=-26.70675918&csym=6&rise2=15.5&twist2=-26.8&csym2=6
EMD-27629	non-amyloid	7	6.95455	82.5822	C1	6.935299654	-82.5785	C1	19.4755		0.50562	0.928634	Yes	improve	twist sign			https://helical-indexing-hi3d.streamlit.app/?emd_id=emd-27629&rise=6.935299654&twist=-82.57854407&csym=1&rise2=6.95455&twist2=82.5822&csym2=1
EMD-25154	non-amyloid	7	18.89	27.13	C6	18.90369051	-27.1414	C6	2.20217		0.43782	0.93703	Yes	improve	twist sign			https://helical-indexing-hi3d.streamlit.app/?emd_id=emd-25154&rise=18.90369051&twist=-27.14141579&csym=6&rise2=18.89&twist2=27.13&csym2=6
EMD-25155	non-amyloid	7	41.53	20.57	C6	41.53	20.57	C6	0		0.94619	0.94619	Yes	equal	deposited			https://helical-indexing-hi3d.streamlit.app/?emd_id=emd-25155&rise=41.53&twist=20.57&csym=6&rise2=41.53&twist2=20.57&csym2=6
EMD-9538	non-amyloid	7	8.72775	-25.7176	C1			C1			0.54093		Excluded	worse	partial map			https://helical-indexing-hi3d.streamlit.app/?emd_id=emd-9538&rise=nan&twist=nan&csym=1&rise2=8.727751&twist2=-25.71762&csym2=1
EMD-25657	non-amyloid	7	6.95455	82.5822	C1	6.943885311	-82.5836	C1	17.4469		0.3964	0.942113	Yes	improve	twist sign			https://helical-indexing-hi3d.streamlit.app/?emd_id=emd-25657&rise=6.943885311&twist=-82.5836403&csym=1&rise2=6.95455&twist2=82.5822&csym2=1
EMD-1647	non-amyloid	7.1	4.12	64.78		4.12	64.78	Cnan	0		0.99549	0.99549	Yes	equal	deposited
EMD-5783	non-amyloid	7.1	14.4	116.4		14.38	-116.4	Cnan	12.6871		0.11602	0.89462	Yes	improve	twist sign
EMD-12733	non-amyloid	7.15	4.425	26.629	C1	4.425	26.629	C1	0		0.97529	0.97529	Yes	equal	deposited			https://helical-indexing-hi3d.streamlit.app/?emd_id=emd-12733&rise=4.425&twist=26.629&csym=1&rise2=4.425&twist2=26.629&csym2=1
EMD-20591	non-amyloid	7.2	3	26.85	C1	2.998315843	26.8486	C1	0.0017076		0.96081	0.960812	Yes	improve	adjusted decimals			https://helical-indexing-hi3d.streamlit.app/?emd_id=emd-20591&rise=2.998315843&twist=26.84855263&csym=1&rise2=3.0&twist2=26.85&csym2=1
EMD-1980	non-amyloid	7.2	23.621	164.98		23.621	164.98	Cnan	0		0.99794	0.99794	Yes	equal	deposited
EMD-9637	microtubule	7.29	8.7	-25.76	C1			C1					No		single unit			https://helical-indexing-hi3d.streamlit.app/?emd_id=emd-9637&rise=nan&twist=nan&csym=1&rise2=8.7&twist2=-25.76&csym2=1
EMD-12102	non-amyloid	7.3	17.3913	-158.581	C1	17.23306796	-158.584	C1	0.158233		0.83937	0.839558	Yes	improve	adjusted decimals			https://helical-indexing-hi3d.streamlit.app/?emd_id=emd-12102&rise=17.23306796&twist=-158.583983&csym=1&rise2=17.3913&twist2=-158.581&csym2=1
EMD-12093	non-amyloid	7.3	26.9991	39.003	C2	26.9991	39.003	C2	0		0.8629	0.8629	Yes	equal	deposited			https://helical-indexing-hi3d.streamlit.app/?emd_id=emd-12093&rise=26.9991&twist=39.003&csym=2&rise2=26.9991&twist2=39.003&csym2=2
EMD-12100	non-amyloid	7.3	15.1039	-158.811	C1	15.1039	-158.811	C1	0		0.828	0.828	Yes	equal	deposited			https://helical-indexing-hi3d.streamlit.app/?emd_id=emd-12100&rise=15.1039&twist=-158.811&csym=1&rise2=15.1039&twist2=-158.811&csym2=1
EMD-8408	microtubule	7.3	9.455	-25.77	C1	9.13848321	-27.8309	C1	0.619811		0.72471	0.824729	Yes	improve	adjusted decimals			https://helical-indexing-hi3d.streamlit.app/?emd_id=emd-8408&rise=9.13848321&twist=-27.83089891&csym=1&rise2=9.455&twist2=-25.77&csym2=1
EMD-31953	non-amyloid	7.33	33.86	76.98	C1	6.776764853	56.5993	C1	27.5794		0.450276	0.901171	Yes	improve	different	partial symmetry		https://helical-indexing-hi3d.streamlit.app/?emd_id=emd-31953&rise=6.776764853&twist=56.59925196&csym=1&rise2=33.86&twist2=76.98&csym2=1
EMD-9638	microtubule	7.35	8.7	-25.76	C1			C1					No		single unit			https://helical-indexing-hi3d.streamlit.app/?emd_id=emd-9638&rise=nan&twist=nan&csym=1&rise2=8.7&twist2=-25.76&csym2=1
EMD-6683	non-amyloid	7.4	4.13	64.75	C1	4.116877342	64.7553	C1	0.0132773		0.9968	0.99722	Yes	improve	adjusted decimals			https://helical-indexing-hi3d.streamlit.app/?emd_id=emd-6683&rise=4.116877342&twist=64.75532342&csym=1&rise2=4.13&twist2=64.75&csym2=1
EMD-27598	non-amyloid	7.4	7.06355	138.157	C1	7.069833807	-138.14	C1	13.4779		0.57823	0.946653	Yes	improve	twist sign			https://helical-indexing-hi3d.streamlit.app/?emd_id=emd-27598&rise=7.069833807&twist=-138.1400129&csym=1&rise2=7.06355&twist2=138.157&csym2=1
EMD-8918	non-amyloid	7.4	27.67	-166.89	C1	27.67	-166.89	C1	0		0.964205	0.964205	Yes	equal	deposited			https://helical-indexing-hi3d.streamlit.app/?emd_id=emd-8918&rise=27.67&twist=-166.89&csym=1&rise2=27.67&twist2=-166.89&csym2=1
EMD-27619	non-amyloid	7.4	7.06355	138.157	C1	7.065722382	-138.148	C1	12.2105		0.40772	0.944976	Yes	improve	twist sign			https://helical-indexing-hi3d.streamlit.app/?emd_id=emd-27619&rise=7.065722382&twist=-138.1478129&csym=1&rise2=7.06355&twist2=138.157&csym2=1
EMD-25656	non-amyloid	7.4	7.06355	138.157	C1	7.062963491	-138.153	C1	12.1978		0.40113	0.938376	Yes	improve	twist sign			https://helical-indexing-hi3d.streamlit.app/?emd_id=emd-25656&rise=7.062963491&twist=-138.1530003&csym=1&rise2=7.06355&twist2=138.157&csym2=1
EMD-27620	non-amyloid	7.4	7.06355	138.157	C1	7.066622558	-138.143	C1	13.656		0.57241	0.916438	Yes	improve	twist sign			https://helical-indexing-hi3d.streamlit.app/?emd_id=emd-27620&rise=7.066622558&twist=-138.142772&csym=1&rise2=7.06355&twist2=138.157&csym2=1
EMD-12101	non-amyloid	7.5	14.948	-158.545	C1	14.948	-158.545	C1	0		0.81021	0.81021	Yes	equal	deposited			https://helical-indexing-hi3d.streamlit.app/?emd_id=emd-12101&rise=14.948&twist=-158.545&csym=1&rise2=14.948&twist2=-158.545&csym2=1
EMD-23082	non-amyloid	7.5	82	0	C1			C1					Excluded	equal	partial map			https://helical-indexing-hi3d.streamlit.app/?emd_id=emd-23082&rise=nan&twist=nan&csym=1&rise2=82.0&twist2=0.0&csym2=1
EMD-5423	non-amyloid	7.5	5.3	106.65		5.3	106.65	Cnan	0		0.99943	0.99943	Yes	equal	deposited
EMD-13328	non-amyloid	7.5	27.56	-166.25	C1			C1					No		single unit			https://helical-indexing-hi3d.streamlit.app/?emd_id=emd-13328&rise=nan&twist=nan&csym=1&rise2=27.56&twist2=-166.25&csym2=1
EMD-12098	non-amyloid	7.6	15.0192	-158.879	C1	15.0192	-158.879	C1	0		0.81751	0.81751	Yes	equal	deposited			https://helical-indexing-hi3d.streamlit.app/?emd_id=emd-12098&rise=15.0192&twist=-158.879&csym=1&rise2=15.0192&twist2=-158.879&csym2=1
EMD-8490	non-amyloid	7.6	82.3	48.2	C2	82.3	48.2	C2	0		0.99527	0.99527	Yes	equal	deposited			https://helical-indexing-hi3d.streamlit.app/?emd_id=emd-8490&rise=82.3&twist=48.2&csym=2&rise2=82.3&twist2=48.2&csym2=2
EMD-16431	non-amyloid	7.6	72	180	C1	19.241091	-0.099281	C1	53.3684		0.80498	0.830381	Yes	improve	different	check		https://helical-indexing-hi3d.streamlit.app/?emd_id=emd-16431&rise=19.241091&twist=-0.099280994&csym=1&rise2=72.0&twist2=180.0&csym2=1
EMD-28710	non-amyloid	7.6	3.14	-20.83	C1	3.190521146	-20.7692	C1	0.0781216		0.69242	0.807122	Yes	improve	adjusted decimals			https://helical-indexing-hi3d.streamlit.app/?emd_id=emd-28710&rise=3.190521146&twist=-20.76923044&csym=1&rise2=3.14&twist2=-20.83&csym2=1
EMD-6448	non-amyloid	7.6	27.8	166.67	C1	27.67043686	-166.273	C1	3.72595		0.61747	0.975775	Yes	improve	twist sign			https://helical-indexing-hi3d.streamlit.app/?emd_id=emd-6448&rise=27.67043686&twist=-166.2726249&csym=1&rise2=27.8&twist2=166.67&csym2=1
EMD-12099	non-amyloid	7.6	14.9352	-158.778	C1	14.9352	-158.778	C1	0		0.83145	0.83145	Yes	equal	deposited			https://helical-indexing-hi3d.streamlit.app/?emd_id=emd-12099&rise=14.9352&twist=-158.778&csym=1&rise2=14.9352&twist2=-158.778&csym2=1
EMD-29851	non-amyloid	7.62	50.59	42.6	C2	50.59	42.6	C2	0		0.9688	0.9688	Yes	equal	deposited			https://helical-indexing-hi3d.streamlit.app/?emd_id=emd-29851&rise=50.59&twist=42.6&csym=2&rise2=50.59&twist2=42.6&csym2=2
EMD-1987	non-amyloid	7.7	27.6	166.5		27.6	-166.5	Cnan	7.1174		0.42947	0.993224	Yes	improve	twist sign
EMD-5352	non-amyloid	7.7	4.3	64.06		4.3	64.06	Cnan	0		0.98892	0.98892	Yes	equal	deposited
EMD-12097	non-amyloid	7.7	15.0837	-159.002	C1	15.0837	-159.002	C1	0		0.84693	0.84693	Yes	equal	deposited			https://helical-indexing-hi3d.streamlit.app/?emd_id=emd-12097&rise=15.0837&twist=-159.002&csym=1&rise2=15.0837&twist2=-159.002&csym2=1
EMD-25212	non-amyloid	7.7	9.7	130.9	C1	9.764500748	131.014	C1	0.0851026		0.90755	0.915581	Yes	improve	adjusted decimals			https://helical-indexing-hi3d.streamlit.app/?emd_id=emd-25212&rise=9.764500748&twist=131.0143343&csym=1&rise2=9.7&twist2=130.9&csym2=1
EMD-1988	non-amyloid	7.8	27.6	166.5		27.74425394	-166.429	Cnan	7.31274		0.45367	0.990366	Yes	improve	twist sign
EMD-8065	non-amyloid	7.8	21.22	-36.9	C1	21.22	-36.9	C1	0		0.99968	0.99968	Yes	equal	deposited			https://helical-indexing-hi3d.streamlit.app/?emd_id=emd-8065&rise=21.22&twist=-36.9&csym=1&rise2=21.22&twist2=-36.9&csym2=1
EMD-9019	non-amyloid	7.8	24.1338	50.1109	C3	24.1338	50.1109	C3	0		0.92038	0.92038	Yes	equal	deposited			https://helical-indexing-hi3d.streamlit.app/?emd_id=emd-9019&rise=24.1338&twist=50.1109&csym=3&rise2=24.1338&twist2=50.1109&csym2=3
EMD-27617	non-amyloid	7.85	7.12159	-55.2834	C1	7.12159	-55.2834	C1	0		0.94793	0.94793	Yes	equal	deposited			https://helical-indexing-hi3d.streamlit.app/?emd_id=emd-27617&rise=7.12159&twist=-55.2834&csym=1&rise2=7.12159&twist2=-55.2834&csym2=1
EMD-27618	non-amyloid	7.85	7.12159	-55.2834	C1	7.12159	-55.2834	C1	0		0.93814	0.93814	Yes	equal	deposited			https://helical-indexing-hi3d.streamlit.app/?emd_id=emd-27618&rise=7.12159&twist=-55.2834&csym=1&rise2=7.12159&twist2=-55.2834&csym2=1
EMD-27599	non-amyloid	7.85	7.12159	-55.2834	C1	7.12159	-55.2834	C1	0		0.95339	0.95339	Yes	equal	deposited			https://helical-indexing-hi3d.streamlit.app/?emd_id=emd-27599&rise=7.12159&twist=-55.2834&csym=1&rise2=7.12159&twist2=-55.2834&csym2=1
EMD-5489	microtubule	7.9	8.59601	25.7478		8.59601	25.7478	Cnan	0		0.63606	0.901607	Yes	improve	different
EMD-6307	microtubule	7.95						Cnan				0.727117	Excluded	improve	partial map
EMD-25911	non-amyloid	8	27.4	-166.7	C1	54.86447682	26.6908	C1	32.9139		0.7202	0.780658	Yes	improve	different			https://helical-indexing-hi3d.streamlit.app/?emd_id=emd-25911&rise=54.86447682&twist=26.69077122&csym=1&rise2=27.4&twist2=-166.7&csym2=1
EMD-0070	non-amyloid	8	11.2	96	C1	11.2	96	C1	0		0.99937	0.99937	Yes	equal	deposited			https://helical-indexing-hi3d.streamlit.app/?emd_id=emd-0070&rise=11.2&twist=96.0&csym=1&rise2=11.2&twist2=96.0&csym2=1
EMD-3075	non-amyloid	8	7.393	138.133	C1	7.393	138.133	C1	0		0.9996	0.9996	Yes	equal	deposited			https://helical-indexing-hi3d.streamlit.app/?emd_id=emd-3075&rise=7.393&twist=138.133&csym=1&rise2=7.393&twist2=138.133&csym2=1
EMD-3076	non-amyloid	8	7.393	138.133	C1	7.393	138.133	C1	0		0.99962	0.99962	Yes	equal	deposited			https://helical-indexing-hi3d.streamlit.app/?emd_id=emd-3076&rise=7.393&twist=138.133&csym=1&rise2=7.393&twist2=138.133&csym2=1
EMD-25914	non-amyloid	8	27.4	-166.7	C1	27.48463713	-166.638	C1	0.0853651		0.83977	0.841126	Yes	improve	adjusted decimals			https://helical-indexing-hi3d.streamlit.app/?emd_id=emd-25914&rise=27.48463713&twist=-166.6383021&csym=1&rise2=27.4&twist2=-166.7&csym2=1
EMD-3667	non-amyloid	8	27.4	-166.8	C1	27.4	-166.8	C1	0		0.99887	0.99887	Yes	equal	deposited			https://helical-indexing-hi3d.streamlit.app/?emd_id=emd-3667&rise=27.4&twist=-166.8&csym=1&rise2=27.4&twist2=-166.8&csym2=1
EMD-5011	microtubule	8				9.228297086	-27.6922	C1				0.913586	Yes	improve	no EMDB values
EMD-1731	microtubule	8	22.2	54.3		21.80443648	-54.0421	C1	95.4809		0.57786	0.980122	Yes	improve	twist sign
EMD-1240	non-amyloid	8	17.4	37.4	C5	17.4	37.4	C5	0		0.9852	0.9852	Yes	equal	deposited			https://helical-indexing-hi3d.streamlit.app/?emd_id=emd-1240&rise=17.4&twist=37.4&csym=5&rise2=17.4&twist2=37.4&csym2=5
EMD-25918	non-amyloid	8	27.4	-166.7	C1	27.4	-166.7	C1	0		0.798301	0.798301	Yes	equal	deposited			https://helical-indexing-hi3d.streamlit.app/?emd_id=emd-25918&rise=27.4&twist=-166.7&csym=1&rise2=27.4&twist2=-166.7&csym2=1
EMD-2089	non-amyloid	8						C1					No		single unit
EMD-8740	non-amyloid	8	10.5	87.3	C1	10.5	87.3	C1	0		0.99832	0.99832	Yes	equal	deposited			https://helical-indexing-hi3d.streamlit.app/?emd_id=emd-8740&rise=10.5&twist=87.3&csym=1&rise2=10.5&twist2=87.3&csym2=1
EMD-1989	non-amyloid	8.1	27.6	166.5		27.56841489	-166.41	Cnan	7.14753		0.43885	0.99514	Yes	improve	twist sign
EMD-10374	non-amyloid	8.1	4	-40.8	C1	4	-40.8	C1	0		0.97272	0.97272	Yes	equal	deposited			https://helical-indexing-hi3d.streamlit.app/?emd_id=emd-10374&rise=4&twist=-40.8&csym=1&rise2=4.0&twist2=-40.8&csym2=1
EMD-5931	microtubule	8.2	11	23.8	C1			C1					No		single unit			https://helical-indexing-hi3d.streamlit.app/?emd_id=emd-5931&rise=nan&twist=nan&csym=1&rise2=11.0&twist2=23.8&csym2=1
EMD-2098	microtubule	8.2	9.2	27.7				C1					No		single unit
EMD-0735	non-amyloid	8.2	13.557	-142.167	C1	13.557	-142.167	C1	0		0.98305	0.98305	Yes	equal	deposited			https://helical-indexing-hi3d.streamlit.app/?emd_id=emd-0735&rise=13.557&twist=-142.167&csym=1&rise2=13.557&twist2=-142.167&csym2=1
EMD-6447	non-amyloid	8.2	27.8	166.75	C1	27.8	-166.75	C1	4.16355		0.53484	0.973044	Yes	improve	twist sign			https://helical-indexing-hi3d.streamlit.app/?emd_id=emd-6447&rise=27.8&twist=-166.75&csym=1&rise2=27.8&twist2=166.75&csym2=1
EMD-1788	microtubule	8.2						C1					No		single unit
EMD-2095	microtubule	8.3	9.2	27.7				C1					No		single unit
EMD-6439	non-amyloid	8.3	21.2	22.1	C6	21.2	-22.1	C6	17.8587		0.16515	0.94266	Yes	improve	twist sign			https://helical-indexing-hi3d.streamlit.app/?emd_id=emd-6439&rise=21.2&twist=-22.1&csym=6&rise2=21.2&twist2=22.1&csym2=6
EMD-2700	non-amyloid	8.4	79.4	48.3	C2	79.4	48.3	C2	0		0.98774	0.98774	Yes	equal	deposited			https://helical-indexing-hi3d.streamlit.app/?emd_id=emd-2700&rise=79.4&twist=48.3&csym=2&rise2=79.4&twist2=48.3&csym2=2
EMD-19430	non-amyloid	8.4	35.3	26.3	C1	35.3	26.3	C1	0		0.96083	0.96083	Yes	equal	deposited			https://helical-indexing-hi3d.streamlit.app/?emd_id=emd-19430&rise=35.3&twist=26.3&csym=1&rise2=35.3&twist2=26.3&csym2=1
EMD-6449	non-amyloid	8.5	27.8	166.82	C1	27.8	-166.82	C1	3.99373		0.7552	0.991135	Yes	improve	twist sign			https://helical-indexing-hi3d.streamlit.app/?emd_id=emd-6449&rise=27.8&twist=-166.82&csym=1&rise2=27.8&twist2=166.82&csym2=1
EMD-6446	non-amyloid	8.5	27.8	166.82	C1	27.72919406	-166.415	C1	3.78896		0.57021	0.978425	Yes	improve	twist sign			https://helical-indexing-hi3d.streamlit.app/?emd_id=emd-6446&rise=27.72919406&twist=-166.4153727&csym=1&rise2=27.8&twist2=166.82&csym2=1
EMD-12096	non-amyloid	8.5	15.0274	-158.874	C1	15.0274	-158.874	C1	0		0.83853	0.83853	Yes	equal	deposited			https://helical-indexing-hi3d.streamlit.app/?emd_id=emd-12096&rise=15.0274&twist=-158.874&csym=1&rise2=15.0274&twist2=-158.874&csym2=1
EMD-2946	non-amyloid	8.5	18.8	17.1	C1	18.5419109	-18.2144	C1	3.31847		0.85093	0.976399	Yes	improve	twist sign			https://helical-indexing-hi3d.streamlit.app/?emd_id=emd-2946&rise=18.5419109&twist=-18.2144254&csym=1&rise2=18.8&twist2=17.1&csym2=1
EMD-5165	microtubule	8.5						C1					No		single unit
EMD-6100	non-amyloid	8.6	28.27	165.9	C1	27.89923213	-166.03	C1	5.26344		0.58214	0.973659	Yes	improve	twist sign			https://helical-indexing-hi3d.streamlit.app/?emd_id=emd-6100&rise=27.89923213&twist=-166.0295301&csym=1&rise2=28.27&twist2=165.9&csym2=1
EMD-6101	non-amyloid	8.6	28.23	166.3	C1	27.96388199	-166.222	C1	4.72187		0.50099	0.98149	Yes	improve	twist sign			https://helical-indexing-hi3d.streamlit.app/?emd_id=emd-6101&rise=27.96388199&twist=-166.2222679&csym=1&rise2=28.23&twist2=166.3&csym2=1
EMD-8491	non-amyloid	8.6	83.5	50.6	C2	83.5	50.6	C2	0		0.99667	0.99667	Yes	equal	deposited			https://helical-indexing-hi3d.streamlit.app/?emd_id=emd-8491&rise=83.5&twist=50.6&csym=2&rise2=83.5&twist2=50.6&csym2=2
EMD-5223	microtubule	8.6	9.54113	27.6798		3.173742983	110.769	Cnan	14.9734		0.63079	0.991884	Yes	improve	different	partial symmetry
EMD-5582	non-amyloid	8.6	7.247	31.13		7.239061587	-31.1269	Cnan	34.4305		0.662568	0.991208	Yes	improve	twist sign
EMD-33008	non-amyloid	8.6	21.8	164.5	C1	21.8	164.5	C1	0		0.99499	0.99499	Yes	equal	deposited			https://helical-indexing-hi3d.streamlit.app/?emd_id=emd-33008&rise=21.8&twist=164.5&csym=1&rise2=21.8&twist2=164.5&csym2=1
EMD-10244	non-amyloid	8.7	4.5	65.4	C1	4.97318025	32.6355	C1	11.8054		0.86454	0.906894	Yes	improve	different			https://helical-indexing-hi3d.streamlit.app/?emd_id=emd-10244&rise=4.97318025&twist=32.63553914&csym=1&rise2=4.5&twist2=65.4&csym2=1
EMD-18043	non-amyloid	8.7	24.27	57.41	C2	24.27	57.41	C2	0		0.969546	0.969546	Yes	equal	deposited			https://helical-indexing-hi3d.streamlit.app/?emd_id=emd-18043&rise=24.27&twist=57.41&csym=2&rise2=24.27&twist2=57.41&csym2=2
EMD-0738	non-amyloid	8.8	12.671	145.973	C2	12.671	145.973	C2	0		0.94624	0.94624	Yes	equal	deposited	sym		https://helical-indexing-hi3d.streamlit.app/?emd_id=emd-0738&rise=12.671&twist=145.973&csym=2&rise2=12.671&twist2=145.973&csym2=2
EMD-3691	non-amyloid	8.8	40.6	39.1	C3	40.6	39.1	C3	0		0.91924	0.91924	Yes	equal	deposited			https://helical-indexing-hi3d.streamlit.app/?emd_id=emd-3691&rise=40.6&twist=39.1&csym=3&rise2=40.6&twist2=39.1&csym2=3
EMD-1990	non-amyloid	8.9	27.6	166.5		27.66769817	-166.223	Cnan	4.25144		0.50963	0.988674	Yes	improve	twist sign
EMD-4346	non-amyloid	9	27.7	-166.6	C1	27.31886679	-166.604	C1	0.381134		0.9754	0.997994	Yes	improve	adjusted decimals			https://helical-indexing-hi3d.streamlit.app/?emd_id=emd-4346&rise=27.31886679&twist=-166.6041238&csym=1&rise2=27.7&twist2=-166.6&csym2=1
EMD-5354	non-amyloid	9	27.6	162.1		27.6	-162.1	Cnan	4.32895		0.55248	0.996177	Yes	improve	twist sign
EMD-1589	non-amyloid	9	3.1926	63.815		3.160196815	-63.8084	Cnan	76.8083		0.32291	0.996057	Yes	improve	twist sign
EMD-8582	non-amyloid	9	13.46	128.88	C1	13.46	128.88	C1	0		0.962957	0.962957	Yes	equal	deposited			https://helical-indexing-hi3d.streamlit.app/?emd_id=emd-8582&rise=13.46&twist=128.88&csym=1&rise2=13.46&twist2=128.88&csym2=1
EMD-20835	non-amyloid	9	18.7	66.6	C1	18.7	66.6	C1	0		0.95592	0.95592	Yes	equal	deposited			https://helical-indexing-hi3d.streamlit.app/?emd_id=emd-20835&rise=18.7&twist=66.6&csym=1&rise2=18.7&twist2=66.6&csym2=1
EMD-1132	non-amyloid	9				4.119156656	64.7762	Cnan				0.931067	Yes	improve	no EMDB values
EMD-30592	non-amyloid	9	8.76	60.13	C1	8.677920039	-60.3333	C1	50.1091		0.79598	0.940277	Yes	improve	twist sign			https://helical-indexing-hi3d.streamlit.app/?emd_id=emd-30592&rise=8.677920039&twist=-60.33334055&csym=1&rise2=8.76&twist2=60.13&csym2=1
EMD-13595	non-amyloid	9.1	26.7	47.32	D1	26.7	47.32	CD1	0		0.9338	0.9338	Yes	equal	deposited			https://helical-indexing-hi3d.streamlit.app/?emd_id=emd-13595&rise=26.7&twist=47.32&csym=D1&rise2=26.7&twist2=47.32&csym2=1
EMD-8244	non-amyloid	9.1	27.44	167.1	C1	26.36825641	-167.002	C1	7.22776		0.52165	0.937868	Yes	improve	twist sign			https://helical-indexing-hi3d.streamlit.app/?emd_id=emd-8244&rise=26.36825641&twist=-167.0020329&csym=1&rise2=27.44&twist2=167.1&csym2=1
EMD-5164	microtubule	9.1						C1					No		single unit
EMD-5166	microtubule	9.1						C1					No		single unit
EMD-5167	microtubule	9.1						C1					No		single unit
EMD-5795	non-amyloid	9.2	18.52	54.21		17.99454855	-54.0105	C1	4.5166		0.2603	0.964205	Yes	improve	twist sign
EMD-2638	non-amyloid	9.4	1.92	11.07	C1			C1					No		single unit			https://helical-indexing-hi3d.streamlit.app/?emd_id=emd-2638&rise=nan&twist=nan&csym=1&rise2=1.92&twist2=11.07&csym2=1
EMD-1604	microtubule	9.4						Cnan				0.622185	Excluded	improve	partial map
EMD-30279	non-amyloid	9.4	8.6	24.1	C1	8.6	24.1	C1	0		0.919457	0.919457	Yes	equal	deposited			https://helical-indexing-hi3d.streamlit.app/?emd_id=emd-30279&rise=8.6&twist=24.1&csym=1&rise2=8.6&twist2=24.1&csym2=1
EMD-1088	non-amyloid	9.5						Cnan				0.152067	No	improve		check
EMD-28719	non-amyloid	9.5	1.56	10.52	C1	1.56	10.52	C1	0		0.743826	0.743826	No	equal	deposited			https://helical-indexing-hi3d.streamlit.app/?emd_id=emd-28719&rise=1.56&twist=10.52&csym=1&rise2=1.56&twist2=10.52&csym2=1
EMD-12094	non-amyloid	9.5	31.2392	40.0259	C2	30.89635984	39.9798	C2	0.342934		0.84407	0.844494	Yes	improve	adjusted decimals			https://helical-indexing-hi3d.streamlit.app/?emd_id=emd-12094&rise=30.89635984&twist=39.97982116&csym=2&rise2=31.2392&twist2=40.0259&csym2=2
EMD-5890	non-amyloid	9.6	16.8	53.6	C3	16.66535534	-53.5767	C3	1.32794		0.44644	0.948756	Yes	improve	twist sign			https://helical-indexing-hi3d.streamlit.app/?emd_id=emd-5890&rise=16.66535534&twist=-53.57668746&csym=3&rise2=16.8&twist2=53.6&csym2=3
EMD-2244	non-amyloid	9.6	37.9	22.04	C6	37.9	21.5992	C6	0.1568		0.6012	0.80292	Yes	improve	adjusted decimals			https://helical-indexing-hi3d.streamlit.app/?emd_id=emd-2244&rise=37.9&twist=21.5992&csym=6&rise2=37.9&twist2=22.04&csym2=6
EMD-28074	non-amyloid	9.68	14.07	37.25	C1	14.07	37.25	C1	0		0.911169	0.911169	Yes	equal	deposited			https://helical-indexing-hi3d.streamlit.app/?emd_id=emd-28074&rise=14.07&twist=37.25&csym=1&rise2=14.07&twist2=37.25&csym2=1
EMD-5439	microtubule	9.7	9.26	25.76		9.26	25.76	Cnan	0		0.708476	0.708476	Yes	equal	deposited
EMD-2674	microtubule	9.7	2.98	129	C1	41.2306923	-2.16998	C1	38.9749		0.35233	0.974962	Yes	improve	different			https://helical-indexing-hi3d.streamlit.app/?emd_id=emd-2674&rise=41.2306923&twist=-2.169982583&csym=1&rise2=2.98&twist2=129.0&csym2=1
EMD-2673	microtubule	9.7	2.98	129	C1	41.58389479	-0.223622	C1	39.4213		0.13753	0.967552	Yes	improve	different			https://helical-indexing-hi3d.streamlit.app/?emd_id=emd-2673&rise=41.58389479&twist=-0.223622103&csym=1&rise2=2.98&twist2=129.0&csym2=1
EMD-7833	non-amyloid	9.8	28.1	-166.75	C1	28.1	-166.75	C1	0		0.980136	0.980136	Yes	equal	deposited			https://helical-indexing-hi3d.streamlit.app/?emd_id=emd-7833&rise=28.1&twist=-166.75&csym=1&rise2=28.1&twist2=-166.75&csym2=1
EMD-4426	non-amyloid	10	29.26	-55.82	D1	29.26	-55.82	CD1	0		0.99884	0.99884	Yes	equal	deposited			https://helical-indexing-hi3d.streamlit.app/?emd_id=emd-4426&rise=29.26&twist=-55.82&csym=D1&rise2=29.26&twist2=-55.82&csym2=1
EMD-5341	non-amyloid	10	25.7	5.3	C9	25.55285897	-5.29031	C9	1.36032		0.677407	0.956613	Yes	improve	twist sign			https://helical-indexing-hi3d.streamlit.app/?emd_id=emd-5341&rise=25.55285897&twist=-5.290313875&csym=9&rise2=25.7&twist2=5.3&csym2=9
EMD-4412	non-amyloid	10	34.47	-68.33	D1	34.47	-68.33	CD1	0		0.99877	0.99877	Yes	equal	deposited			https://helical-indexing-hi3d.streamlit.app/?emd_id=emd-4412&rise=34.47&twist=-68.33&csym=D1&rise2=34.47&twist2=-68.33&csym2=1
EMD-30593	non-amyloid	10	7.51	51.51	C1	7.458355416	-51.5441	C1	420.031		0.417154	0.954632	Yes	improve	twist sign			https://helical-indexing-hi3d.streamlit.app/?emd_id=emd-30593&rise=7.458355416&twist=-51.54414407&csym=1&rise2=7.51&twist2=51.51&csym2=1
EMD-4423	non-amyloid	10	34.16	-65.95	D1	34.16	-65.95	CD1	0		0.99889	0.99889	Yes	equal	deposited			https://helical-indexing-hi3d.streamlit.app/?emd_id=emd-4423&rise=34.16&twist=-65.95&csym=D1&rise2=34.16&twist2=-65.95&csym2=1
EMD-5052	amyloid	10			C2	4.8	-4	C2				0.83095	Yes	improve	no EMDB values			https://helical-indexing-hi3d.streamlit.app/?emd_id=emd-5052&rise=4.8&twist=-4.0&csym=2&rise2=nan&twist2=nan&csym2=2
EMD-20842	non-amyloid	10	17.8	59.1	C1	17.8	59.1	C1	0		0.9558	0.9558	Yes	equal	deposited			https://helical-indexing-hi3d.streamlit.app/?emd_id=emd-20842&rise=17.8&twist=59.1&csym=1&rise2=17.8&twist2=59.1&csym2=1
EMD-5271	non-amyloid	10						C1					No		single unit
EMD-7958	non-amyloid	10.1	14.63	26.14	C1	7.284666687	-166.929	C1	125.599		0.939812	0.945421	Yes	improve	different	partial symmetry		https://helical-indexing-hi3d.streamlit.app/?emd_id=emd-7958&rise=7.284666687&twist=-166.9294138&csym=1&rise2=14.63&twist2=26.14&csym2=1
EMD-1701	microtubule	10.1				5.34851476	168.092	Cnan				0.98179	Yes	improve	no EMDB values
EMD-1698	non-amyloid	10.2	32	9.6	D12	32.15364748	-9.53581	C12	69.2978		0.82903	0.966342	Yes	improve	twist sign			https://helical-indexing-hi3d.streamlit.app/?emd_id=emd-1698&rise=32.15364748&twist=-9.535808287&csym=12&rise2=32.0&twist2=9.6&csym2=12
EMD-3192	non-amyloid	10.3	3.81	55.92	C1	3.811183541	55.9153	C1	0.00209384		0.94403	0.944031	Yes	improve	adjusted decimals			https://helical-indexing-hi3d.streamlit.app/?emd_id=emd-3192&rise=3.811183541&twist=55.9153112&csym=1&rise2=3.81&twist2=55.92&csym2=1
EMD-2937	non-amyloid	10.3	10.09	26.71	C1	10.14525144	-26.7216	C1	10.0968		0.53098	0.994796	Yes	improve	twist sign			https://helical-indexing-hi3d.streamlit.app/?emd_id=emd-2937&rise=10.14525144&twist=-26.72160215&csym=1&rise2=10.09&twist2=26.71&csym2=1
EMD-4003	non-amyloid	10.4	38.25	21.01	C6	38.25	21.01	C6	0		0.99934	0.99934	Yes	equal	deposited			https://helical-indexing-hi3d.streamlit.app/?emd_id=emd-4003&rise=38.25&twist=21.01&csym=6&rise2=38.25&twist2=21.01&csym2=6
EMD-30278	non-amyloid	10.4	18.5	102.3	C1	18.5	102.3	C1	0		0.95861	0.95861	Yes	equal	deposited			https://helical-indexing-hi3d.streamlit.app/?emd_id=emd-30278&rise=18.5&twist=102.3&csym=1&rise2=18.5&twist2=102.3&csym2=1
EMD-9231	non-amyloid	10.4	7.3	78.48	C1	7.298004655	-78.4709	C1	60.6041		0.711921	0.954982	Yes	improve	twist sign			https://helical-indexing-hi3d.streamlit.app/?emd_id=emd-9231&rise=7.298004655&twist=-78.47085445&csym=1&rise2=7.3&twist2=78.48&csym2=1
EMD-1663	non-amyloid	10.6			C1			C1					No		single unit			https://helical-indexing-hi3d.streamlit.app/?emd_id=emd-1663&rise=nan&twist=nan&csym=1&rise2=nan&twist2=nan&csym2=1
EMD-5565	microtubule	10.8	5.55267	168.087		5.55267	168.087	Cnan	0		0.99972	0.99972	Yes	equal	deposited
EMD-5763	non-amyloid	10.8	22.0481	168.159		21.9753384	-168.164	Cnan	16.6983		0.15235	0.976226	Yes	improve	twist sign
EMD-5493	microtubule	10.8	8.90136	25.7578				C1					No		single unit
EMD-0739	non-amyloid	10.9	6.394	109.014	C1	6.394	109.014	C1	0		0.94539	0.94539	Yes	equal	deposited			https://helical-indexing-hi3d.streamlit.app/?emd_id=emd-0739&rise=6.394&twist=109.014&csym=1&rise2=6.394&twist2=109.014&csym2=1
EMD-0736	non-amyloid	10.9	7.217	-38.899	C1	7.217	-38.899	C1	0		0.93405	0.93405	Yes	equal	deposited			https://helical-indexing-hi3d.streamlit.app/?emd_id=emd-0736&rise=7.217&twist=-38.899&csym=1&rise2=7.217&twist2=-38.899&csym2=1
EMD-3194	non-amyloid	10.9	3.84	56.01	C1	3.84	56.01	C1	0		0.94208	0.94208	Yes	equal	deposited			https://helical-indexing-hi3d.streamlit.app/?emd_id=emd-3194&rise=3.84&twist=56.01&csym=1&rise2=3.84&twist2=56.01&csym2=1
EMD-3195	non-amyloid	10.9	3.82	55.93	C1	3.821188705	-55.9268	C1	33.8202		0.65554	0.996864	Yes	improve	twist sign			https://helical-indexing-hi3d.streamlit.app/?emd_id=emd-3195&rise=3.821188705&twist=-55.92675443&csym=1&rise2=3.82&twist2=55.93&csym2=1
EMD-2936	non-amyloid	10.9	12.99	30.77	C1	12.94751862	-30.6887	C1	6.15424		0.49941	0.993564	Yes	improve	twist sign			https://helical-indexing-hi3d.streamlit.app/?emd_id=emd-2936&rise=12.94751862&twist=-30.68865626&csym=1&rise2=12.99&twist2=30.77&csym2=1
EMD-0175	non-amyloid	11	33.63	-65.39	D1	33.63	-65.39	CD1	0		0.99872	0.99872	Yes	equal	deposited			https://helical-indexing-hi3d.streamlit.app/?emd_id=emd-0175&rise=33.63&twist=-65.39&csym=D1&rise2=33.63&twist2=-65.39&csym2=1
EMD-5038	microtubule	11				9.212643153	-27.692	Cnan				0.907082	Yes	improve	no EMDB values
EMD-2848	non-amyloid	11	23.4	165.1	C1	23.38427932	165.071	C1	0.015916		0.99131	0.991343	Yes	improve	adjusted decimals			https://helical-indexing-hi3d.streamlit.app/?emd_id=emd-2848&rise=23.38427932&twist=165.0712797&csym=1&rise2=23.4&twist2=165.1&csym2=1
EMD-7781	non-amyloid	11	27.5	-166.6	C1	27.5	-166.6	C1	0		0.99491	0.99491	Yes	equal	deposited			https://helical-indexing-hi3d.streamlit.app/?emd_id=emd-7781&rise=27.5&twist=-166.6&csym=1&rise2=27.5&twist2=-166.6&csym2=1
EMD-7780	non-amyloid	11	27.5	-166.6	C1	27.6937245	-166.33	C1	0.20497		0.96792	0.969412	Yes	improve	adjusted decimals			https://helical-indexing-hi3d.streamlit.app/?emd_id=emd-7780&rise=27.6937245&twist=-166.3295856&csym=1&rise2=27.5&twist2=-166.6&csym2=1
EMD-7874	non-amyloid	11	10.48	24.07	C1	10.48	24.07	C1	0		0.918343	0.918343	Yes	equal	deposited			https://helical-indexing-hi3d.streamlit.app/?emd_id=emd-7874&rise=10.48&twist=24.07&csym=1&rise2=10.48&twist2=24.07&csym2=1
EMD-5365	non-amyloid	11	20.08	67.55	C2	20.08	67.55	C2	0		0.99654	0.99654	Yes	equal	deposited			https://helical-indexing-hi3d.streamlit.app/?emd_id=emd-5365&rise=20.08&twist=67.55&csym=2&rise2=20.08&twist2=67.55&csym2=2
EMD-3665	non-amyloid	11	27.7	166.8	C1	27.66610966	-166.318	C1	4.0364		0.59081	0.978652	Yes	improve	twist sign			https://helical-indexing-hi3d.streamlit.app/?emd_id=emd-3665&rise=27.66610966&twist=-166.3180826&csym=1&rise2=27.7&twist2=166.8&csym2=1
EMD-3666	non-amyloid	11	27.4	-166.7	C1	27.4	-166.7	C1	0		0.99932	0.99932	Yes	equal	deposited			https://helical-indexing-hi3d.streamlit.app/?emd_id=emd-3666&rise=27.4&twist=-166.7&csym=1&rise2=27.4&twist2=-166.7&csym2=1
EMD-1747	non-amyloid	11	31.5	32.3	C3	31.5	32.3	C3	0		0.997505	0.997505	Yes	equal	deposited			https://helical-indexing-hi3d.streamlit.app/?emd_id=emd-1747&rise=31.5&twist=32.3&csym=3&rise2=31.5&twist2=32.3&csym2=3
EMD-19461	non-amyloid	11.16	40	-7.2	C1	40	-7.2	C1	0		0.75736	0.75736	Yes	equal	deposited			https://helical-indexing-hi3d.streamlit.app/?emd_id=emd-19461&rise=40&twist=-7.2&csym=1&rise2=40.0&twist2=-7.2&csym2=1
EMD-3193	non-amyloid	11.2	3.83	55.96	C1	3.83	55.96	C1	0		0.95331	0.95331	Yes	equal	deposited			https://helical-indexing-hi3d.streamlit.app/?emd_id=emd-3193&rise=3.83&twist=55.96&csym=1&rise2=3.83&twist2=55.96&csym2=1
EMD-10137	non-amyloid	11.3	10.6	6.7	C1	10.46775475	6.44906	C1	0.183012		0.82988	0.843944	Yes	improve	adjusted decimals			https://helical-indexing-hi3d.streamlit.app/?emd_id=emd-10137&rise=10.46775475&twist=6.449062228&csym=1&rise2=10.6&twist2=6.7&csym2=1
EMD-6181	non-amyloid	12	28.3	166.8	C1	29.51669384	-167.944	C1	3.55879		0.71552	0.997289	Yes	improve	twist sign			https://helical-indexing-hi3d.streamlit.app/?emd_id=emd-6181&rise=29.51669384&twist=-167.9437496&csym=1&rise2=28.3&twist2=166.8&csym2=1
EMD-2675	microtubule	12	2.98	129	C1			C1					No		single unit			https://helical-indexing-hi3d.streamlit.app/?emd_id=emd-2675&rise=nan&twist=nan&csym=1&rise2=2.98&twist2=129.0&csym2=1
EMD-1129	microtubule	12				4.4525908	-30.9161	Cnan				0.985629	Yes	improve	no EMDB values
EMD-1130	microtubule	12				3.296823427	-23.0115	Cnan				0.981046	Yes	improve	no EMDB values
EMD-6180	non-amyloid	12	28.3	166.8	C1	28.03259967	-166.53	C1	3.39339		0.72888	0.996333	Yes	improve	twist sign			https://helical-indexing-hi3d.streamlit.app/?emd_id=emd-6180&rise=28.03259967&twist=-166.530154&csym=1&rise2=28.3&twist2=166.8&csym2=1
EMD-3196	non-amyloid	12.1	3.85	55.99	C1	3.849037839	-55.9863	C1	33.1681		0.73993	0.997729	Yes	improve	twist sign			https://helical-indexing-hi3d.streamlit.app/?emd_id=emd-3196&rise=3.849037839&twist=-55.98630641&csym=1&rise2=3.85&twist2=55.99&csym2=1
EMD-5491	microtubule	12.1	8.91752	25.7696	C1	41.08	-0.2	C1	32.5332		0.04183	0.987624	Yes	improve	different			https://helical-indexing-hi3d.streamlit.app/?emd_id=emd-5491&rise=41.08&twist=-0.2&csym=1&rise2=8.91752&twist2=25.76959&csym2=1
EMD-1949	non-amyloid	12.2	7.52	27.3		7.52	27.3	Cnan	0		0.99863	0.99863	Yes	equal	deposited
EMD-2701	non-amyloid	12.5	17.19	30.59	C1	17.19	30.59	C1	0		0.99841	0.99841	Yes	equal	deposited			https://helical-indexing-hi3d.streamlit.app/?emd_id=emd-2701&rise=17.19&twist=30.59&csym=1&rise2=17.19&twist2=30.59&csym2=1
EMD-1236	non-amyloid	12.5	10.5	100.8		10.5	100.8	Cnan	0		0.95728	0.95728	Yes	equal	deposited
EMD-5490	microtubule	12.8	9.04016	25.7625				C1					Excluded		single unit
EMD-5523	non-amyloid	13	5.9	129.2	D2			C1					Excluded		single unit			https://helical-indexing-hi3d.streamlit.app/?emd_id=emd-5523&rise=nan&twist=nan&csym=1&rise2=5.9&twist2=129.2&csym2=2
EMD-1702	microtubule	13				5.362265177	168.096	Cnan				0.960339	Yes	improve	no EMDB values
EMD-5492	microtubule	13	8.92979	25.762				C1					Excluded		single unit
EMD-1746	non-amyloid	13	10.5	37.4	C1	10.34981769	-37.4015	C1	13.9781		0.59415	0.929425	Yes	improve	twist sign			https://helical-indexing-hi3d.streamlit.app/?emd_id=emd-1746&rise=10.34981769&twist=-37.40146751&csym=1&rise2=10.5&twist2=37.4&csym2=1
EMD-1751	non-amyloid	13	104	19	C9	104	19	C9	0		0.81471	0.81471	Yes	equal	deposited			https://helical-indexing-hi3d.streamlit.app/?emd_id=emd-1751&rise=104&twist=19.0&csym=9&rise2=104.0&twist2=19.0&csym2=9
EMD-5450	non-amyloid	13	17.1	56.4	C3			C3					Excluded	equal	xy-shifted			https://helical-indexing-hi3d.streamlit.app/?emd_id=emd-5450&rise=nan&twist=nan&csym=3&rise2=17.1&twist2=56.4&csym2=3
EMD-6167	non-amyloid	13	24.7	48.2	C1	24.98432207	46.3693	C1	0.355604		0.94157	0.996564	Yes	improve	adjusted decimals			https://helical-indexing-hi3d.streamlit.app/?emd_id=emd-6167&rise=24.98432207&twist=46.36934484&csym=1&rise2=24.7&twist2=48.2&csym2=1
EMD-0737	non-amyloid	13.1	7.209	161.171	C1	7.209	161.171	C1	0		0.92855	0.92855	Yes	equal	deposited			https://helical-indexing-hi3d.streamlit.app/?emd_id=emd-0737&rise=7.209&twist=161.171&csym=1&rise2=7.209&twist2=161.171&csym2=1
EMD-6933	non-amyloid	14	3.06	-31.74	C1	3.06	-31.74	C1	0		0.962878	0.962878	Yes	equal	deposited			https://helical-indexing-hi3d.streamlit.app/?emd_id=emd-6933&rise=3.06&twist=-31.74&csym=1&rise2=3.06&twist2=-31.74&csym2=1
EMD-9568	non-amyloid	14	15.27	56.4	C1	15.27	56.4	C1	0		0.991411	0.991411	Yes	equal	deposited			https://helical-indexing-hi3d.streamlit.app/?emd_id=emd-9568&rise=15.27&twist=56.4&csym=1&rise2=15.27&twist2=56.4&csym2=1
EMD-1267	non-amyloid	14	40	21	C6	37.6775014	-21.9633	C6	2.38394		0.72284	0.825353	Yes	improve	twist sign			https://helical-indexing-hi3d.streamlit.app/?emd_id=emd-1267&rise=37.6775014&twist=-21.96333601&csym=6&rise2=40.0&twist2=21.0&csym2=6
EMD-10136	non-amyloid	14.1	10.6	6.7	C1			C1			0.61496		Excluded	worse	partial map			https://helical-indexing-hi3d.streamlit.app/?emd_id=emd-10136&rise=nan&twist=nan&csym=1&rise2=10.6&twist2=6.7&csym2=1
EMD-10737	non-amyloid	14.2	27.6	166.7	C1	27.6	-166.7	C1	2.06548		0.5372	0.923523	Yes	improve	twist sign			https://helical-indexing-hi3d.streamlit.app/?emd_id=emd-10737&rise=27.6&twist=-166.7&csym=1&rise2=27.6&twist2=166.7&csym2=1
EMD-1268	non-amyloid	14.5	40	21	C6	40	-21	C6	4.04688		0.62902	0.921207	Yes	improve	twist sign			https://helical-indexing-hi3d.streamlit.app/?emd_id=emd-1268&rise=40&twist=-21.0&csym=6&rise2=40.0&twist2=21.0&csym2=6
EMD-9901	non-amyloid	15	27	20.87	C6	26.11895712	-20.8418	C6	33.6757		0.779378	0.994712	Yes	improve	twist sign			https://helical-indexing-hi3d.streamlit.app/?emd_id=emd-9901&rise=26.11895712&twist=-20.84182402&csym=6&rise2=27.0&twist2=20.87&csym2=6
EMD-2546	non-amyloid	15	23.2	93	C3	23.2	42.72	C3	12.726		0.35885	0.990788	Yes	improve	different	paper mismatch		https://helical-indexing-hi3d.streamlit.app/?emd_id=emd-2546&rise=23.2&twist=42.72&csym=3&rise2=23.2&twist2=93.0&csym2=3
EMD-5540	non-amyloid	15	7.6	0.5		55	-0.2	Cnan	47.4009		0.47392	0.9491	Yes	improve	different	paper mismatch
EMD-5170	non-amyloid	15	27.7	166.8		25.9848569	-166.801	Cnan	3.64972		0.60086	0.987403	Yes	improve	twist sign
EMD-1427	non-amyloid	15				5.7	168.3	Cnan		z -> x		0.849232	No	improve	no EMDB values
EMD-1649	non-amyloid	15						Cnan					Excluded	equal
EMD-1429	non-amyloid	15				5.422633056	-168.197	Cnan				0.900728	Yes	improve	no EMDB values
EMD-5367	non-amyloid	15	19.82	66.83	C2	19.82	66.83	C2	0		0.99574	0.99574	Yes	equal	deposited			https://helical-indexing-hi3d.streamlit.app/?emd_id=emd-5367&rise=19.82&twist=66.83&csym=2&rise2=19.82&twist2=66.83&csym2=2
EMD-5559	non-amyloid	15						C1					No		single unit
EMD-33199	non-amyloid	15.2	6.35	44.55	C1	6.35	44.55	C1	0		0.95937	0.95937	Yes	equal	deposited			https://helical-indexing-hi3d.streamlit.app/?emd_id=emd-33199&rise=6.35&twist=44.55&csym=1&rise2=6.35&twist2=44.55&csym2=1
EMD-2609	microtubule	15.5	5.40237	168.088	C1			C1			0.07562		Excluded	worse	partial map			https://helical-indexing-hi3d.streamlit.app/?emd_id=emd-2609&rise=nan&twist=nan&csym=1&rise2=5.40237&twist2=168.08788&csym2=1
EMD-3027	non-amyloid	15.5	36	35.5	C5	36	35.5	C5	0		0.99946	0.99946	Yes	equal	deposited			https://helical-indexing-hi3d.streamlit.app/?emd_id=emd-3027&rise=36&twist=35.5&csym=5&rise2=36.0&twist2=35.5&csym2=5
EMD-5366	non-amyloid	16	25.54	84.71	C2	25.29740053	87.3368	C2	0.571556		0.82182	0.974891	Yes	improve	adjusted decimals			https://helical-indexing-hi3d.streamlit.app/?emd_id=emd-5366&rise=25.29740053&twist=87.33676062&csym=2&rise2=25.54&twist2=84.71&csym2=2
EMD-2007	non-amyloid	16	25.13	83.57	C2	25.13	83.57	C2	0		0.99555	0.99555	Yes	equal	deposited			https://helical-indexing-hi3d.streamlit.app/?emd_id=emd-2007&rise=25.13&twist=83.57&csym=2&rise2=25.13&twist2=83.57&csym2=2
EMD-5737	non-amyloid	16	29.3	48		24.00321689	47.4976	Cnan	5.29708		0.83958	0.994814	Yes	improve	different	check
EMD-5560	non-amyloid	16	3.04099	58.1366		3.048348989	-58.1419	Cnan	79.9568		0.29767	0.926979	Yes	improve	twist sign
EMD-1416	non-amyloid	16				4.136839876	64.1114	Cnan				0.998044	Yes	improve	no EMDB values
EMD-2400	non-amyloid	16	8.4	67		8.4	67	Cnan	0		0.98582	0.98582	Yes	equal	deposited
EMD-2270	non-amyloid	16	6.1	67.5		5.860901373	-56.25	Cnan	37.3905		0.97283	0.991155	Yes	improve	different	check
EMD-5136	non-amyloid	16				6.796409767	165.31	Cnan				0.953566	Yes	improve	no EMDB values
EMD-6451	non-amyloid	16.4	27.82	166.77	C1	27.70383604	-166.177	C1	3.84984		0.71162	0.993562	Yes	improve	twist sign			https://helical-indexing-hi3d.streamlit.app/?emd_id=emd-6451&rise=27.70383604&twist=-166.1770487&csym=1&rise2=27.82&twist2=166.77&csym2=1
EMD-34879	non-amyloid	16.4	6.5	25.5	C1	6.8	25.5	C4	0.3		0.81853	0.86461	Yes	improve	different	partial symmetry		https://helical-indexing-hi3d.streamlit.app/?emd_id=emd-34879&rise=6.8&twist=25.5&csym=4&rise2=6.5&twist2=25.5&csym2=1
EMD-5891	non-amyloid	16.4	16.9	52.9	C3	16.86271829	-52.7689	C3	1.11868		0.60874	0.998924	Yes	improve	twist sign			https://helical-indexing-hi3d.streamlit.app/?emd_id=emd-5891&rise=16.86271829&twist=-52.76893355&csym=3&rise2=16.9&twist2=52.9&csym2=3
EMD-1471	non-amyloid	17			C2	6.36	40.31	C2				0.948562	Yes	improve	no EMDB values			https://helical-indexing-hi3d.streamlit.app/?emd_id=emd-1471&rise=6.36&twist=40.31&csym=2&rise2=nan&twist2=nan&csym2=2
EMD-2547	non-amyloid	17	6.7	65.9	C1	6.7	65.9	C1	0		0.98325	0.98325	Yes	equal	deposited			https://helical-indexing-hi3d.streamlit.app/?emd_id=emd-2547&rise=6.7&twist=65.9&csym=1&rise2=6.7&twist2=65.9&csym2=1
EMD-2398	non-amyloid	17	9.1	66		8.975340502	66.2655	C1	0.13394		0.96273	0.966984	Yes	improve	adjusted decimals
EMD-1309	microtubule	17				5.56567998	168.213	C1				0.819399	Yes	improve	no EMDB values
EMD-1493	non-amyloid	17				12.27843848	40.5674	C1				0.998178	Yes	improve	no EMDB values
EMD-1492	non-amyloid	17				11.53348954	42.4643	C1				0.971816	Yes	improve	no EMDB values
EMD-5004	non-amyloid	17.5						C1					Excluded		single unit
EMD-5005	non-amyloid	17.5						C1					Excluded		single unit
EMD-5205	non-amyloid	18				16.26208567	-23.6071	C1				0.908395	Yes	improve	no EMDB values
EMD-1131	microtubule	18				3.66	97.26	C1				0.837039	Yes	improve	no EMDB values
EMD-2395	non-amyloid	18	9.01	66.2		9.01	66.2	C1	0		0.96316	0.96316	Yes	equal	deposited
EMD-4402	non-amyloid	18	97.2	-15.9	C4	97.2	-15.9	C4	0		0.99916	0.99916	Yes	equal	deposited			https://helical-indexing-hi3d.streamlit.app/?emd_id=emd-4402&rise=97.2&twist=-15.9&csym=4&rise2=97.2&twist2=-15.9&csym2=4
EMD-2157	non-amyloid	18				9.237406696	-27.695	C1				0.987769	Yes	improve	no EMDB values
EMD-2205	non-amyloid	18				147.2328763	60.0365	C1				0.931682	Yes	improve	no EMDB values
EMD-1428	non-amyloid	18				5.518220017	-168.181	C1				0.939982	Yes	improve	no EMDB values
EMD-1313	non-amyloid	18	15.8	73.65	D1	16.0003896	-74.4866	C1	13.2527		0.79104	0.955772	Yes	improve	twist sign			https://helical-indexing-hi3d.streamlit.app/?emd_id=emd-1313&rise=16.0003896&twist=-74.48659869&csym=1&rise2=15.8&twist2=73.65&csym2=1
EMD-25649	microtubule	18	33.7	32.5	C1	33.7	32.5	C1	0		0.96101	0.96101	Yes	equal	deposited			https://helical-indexing-hi3d.streamlit.app/?emd_id=emd-25649&rise=33.7&twist=32.5&csym=1&rise2=33.7&twist2=32.5&csym2=1
EMD-2630	non-amyloid	18.1	5.32	28.3	C1	5.32	28.3	C1	0		0.89159	0.89159	Yes	equal	deposited			https://helical-indexing-hi3d.streamlit.app/?emd_id=emd-2630&rise=5.32&twist=28.3&csym=1&rise2=5.32&twist2=28.3&csym2=1
EMD-9679	non-amyloid	18.2	36.8	24.2	C6	36.8	24.2	C6	0		0.98238	0.98238	Yes	equal	deposited			https://helical-indexing-hi3d.streamlit.app/?emd_id=emd-9679&rise=36.8&twist=24.2&csym=6&rise2=36.8&twist2=24.2&csym2=6
EMD-6450	non-amyloid	19.2	27.87	166.6	C1	27.87	-166.6	C1	3.83767		0.71002	0.996211	Yes	improve	twist sign			https://helical-indexing-hi3d.streamlit.app/?emd_id=emd-6450&rise=27.87&twist=-166.6&csym=1&rise2=27.87&twist2=166.6&csym2=1
EMD-2068	non-amyloid	19.7	42.88	13.24	D1	42.88	13.24	C1	0		0.99864	0.99864	Yes	equal	deposited			https://helical-indexing-hi3d.streamlit.app/?emd_id=emd-2068&rise=42.88&twist=13.24&csym=1&rise2=42.88&twist2=13.24&csym2=1
EMD-1441	non-amyloid	20				5.402879647	168.16	C1				0.954884	Yes	improve	no EMDB values
EMD-3499	non-amyloid	20	14.5	-68.5	D2	13.45139197	-68.4824	C2	1.04861		0.88025	0.950165	Yes	improve	adjusted decimals			https://helical-indexing-hi3d.streamlit.app/?emd_id=emd-3499&rise=13.45139197&twist=-68.48236664&csym=2&rise2=14.5&twist2=-68.5&csym2=2
EMD-3500	non-amyloid	20	14.7	-69	D2	14.57694089	-68.9463	C2	0.123143		0.86668	0.997172	Yes	improve	adjusted decimals			https://helical-indexing-hi3d.streamlit.app/?emd_id=emd-3500&rise=14.57694089&twist=-68.94627332&csym=2&rise2=14.7&twist2=-69.0&csym2=2
EMD-1951	non-amyloid	20	8.7	113		8.7	113	C1	0		0.85694	0.85694	Yes	improve	deposited
EMD-3501	non-amyloid	20	15	-69.9	D2	14.8126733	-69.1153	C2	0.193295		0.85497	0.990238	Yes	improve	adjusted decimals			https://helical-indexing-hi3d.streamlit.app/?emd_id=emd-3501&rise=14.8126733&twist=-69.11525215&csym=2&rise2=15.0&twist2=-69.9&csym2=2
EMD-3503	non-amyloid	20	14.5	-69	D2	14.27578701	-68.909	C2	0.224311		0.84873	0.995941	Yes	improve	adjusted decimals			https://helical-indexing-hi3d.streamlit.app/?emd_id=emd-3503&rise=14.27578701&twist=-68.90903013&csym=2&rise2=14.5&twist2=-69.0&csym2=2
EMD-3504	non-amyloid	20	14.9	-75	D2	18.02185571	-75.4436	C1	3.12211		0.6579	0.964215	Yes	improve	different	check		https://helical-indexing-hi3d.streamlit.app/?emd_id=emd-3504&rise=18.02185571&twist=-75.44362891&csym=1&rise2=14.9&twist2=-75.0&csym2=2
EMD-4406	non-amyloid	20	14.5246	-65.5908	C2	13.22046639	-65.6085	C2	1.30413		0.88318	0.98608	Yes	improve	adjusted decimals			https://helical-indexing-hi3d.streamlit.app/?emd_id=emd-4406&rise=13.22046639&twist=-65.60854574&csym=2&rise2=14.52459&twist2=-65.59083&csym2=2
EMD-5444	non-amyloid	20	43.6	82.7		44.11216352	88.3864	C1	0.651988		0.87064	0.970608	Yes	improve	adjusted decimals
EMD-3505	non-amyloid	20	14.8	-70.6	D2	15.39	-70.1693	C2	0.594537		0.82959	0.941424	Yes	improve	different	check		https://helical-indexing-hi3d.streamlit.app/?emd_id=emd-3505&rise=15.39&twist=-70.16929943&csym=2&rise2=14.8&twist2=-70.6&csym2=2
EMD-4407	non-amyloid	20	13.0255	-61.4449	C2	13.31548047	-61.9561	C2	0.298823		0.84727	0.983239	Yes	improve	adjusted decimals			https://helical-indexing-hi3d.streamlit.app/?emd_id=emd-4407&rise=13.31548047&twist=-61.95607116&csym=2&rise2=13.02547&twist2=-61.44494&csym2=2
EMD-4804	non-amyloid	20	16	-73	D2	16.73456265	-74.4157	C2	0.765952		0.84543	0.960449	Yes	improve	adjusted decimals			https://helical-indexing-hi3d.streamlit.app/?emd_id=emd-4804&rise=16.73456265&twist=-74.41572489&csym=2&rise2=16.0&twist2=-73.0&csym2=2
EMD-5729	non-amyloid	20	5	100.9		4.845774825	-100.827	Cnan	12.3174		0.71346	0.947791	Yes	improve	twist sign
EMD-3497	non-amyloid	20	16	-73.5	D2	16	-73.5	C2	0		0.82209	0.82209	Yes	equal	deposited			https://helical-indexing-hi3d.streamlit.app/?emd_id=emd-3497&rise=16&twist=-73.5&csym=2&rise2=16.0&twist2=-73.5&csym2=2
EMD-3486	non-amyloid	20	14	-67	D2	14	-67	C2	0		0.86836	0.86836	Yes	equal	deposited			https://helical-indexing-hi3d.streamlit.app/?emd_id=emd-3486&rise=14&twist=-67.0&csym=2&rise2=14.0&twist2=-67.0&csym2=2
EMD-1952	non-amyloid	20	8.6	113.1		8.6	113.1	Cnan	0		0.85943	0.85943	Yes	equal	deposited
EMD-1443	non-amyloid	20				5.468915464	168.197	Cnan				0.919919	Yes	improve	no EMDB values
EMD-1442	non-amyloid	20				5.40932382	168.162	Cnan				0.949719	Yes	improve	no EMDB values
EMD-1444	non-amyloid	20				5.472118499	168.189	Cnan				0.937524	Yes	improve	no EMDB values
EMD-8976	non-amyloid	20	5	-102	C1	5	-102	C1	0		0.99973	0.99973	Yes	equal	deposited			https://helical-indexing-hi3d.streamlit.app/?emd_id=emd-8976&rise=5&twist=-102.0&csym=1&rise2=5.0&twist2=-102.0&csym2=1
EMD-3498	non-amyloid	20	15	-74	D2	75.46909854	-15.0345	C2	61.8244		0.81473	0.984323	Yes	improve	interchanged values			https://helical-indexing-hi3d.streamlit.app/?emd_id=emd-3498&rise=75.46909854&twist=-15.03451297&csym=2&rise2=15.0&twist2=-74.0&csym2=2
EMD-1953	non-amyloid	20	10	111.9		10	111.9	Cnan	0		0.83803	0.83803	Yes	equal	deposited
EMD-1950	non-amyloid	20	100	30	C4	142.01	30.54	C4	42.0113		0.63889	0.969071	Yes	improve	different	check		https://helical-indexing-hi3d.streamlit.app/?emd_id=emd-1950&rise=142.01&twist=30.54&csym=4&rise2=100.0&twist2=30.0&csym2=4
EMD-3496	non-amyloid	20	15.5	-66	D2	15.5	-66	C1	0		0.81594	0.926263	Yes	improve	deposited			https://helical-indexing-hi3d.streamlit.app/?emd_id=emd-3496&rise=15.5&twist=-66.0&csym=1&rise2=15.5&twist2=-66.0&csym2=2
EMD-1469	non-amyloid	20	65.12	7.56	D11	66.05095223	-6.91058	C11	2.35683		0.90878	0.982253	Yes	improve	twist sign			https://helical-indexing-hi3d.streamlit.app/?emd_id=emd-1469&rise=66.05095223&twist=-6.910584923&csym=11&rise2=65.12&twist2=7.56&csym2=11
EMD-2339	non-amyloid	20	14.67	110.09		14.75621859	109.937	C1	0.0866528		0.99498	0.996533	Yes	improve	adjusted decimals
EMD-2018	non-amyloid	21				8.621376738	69.0007	C1				0.984703	Yes	improve	no EMDB values
EMD-2209	non-amyloid	21				29.87823132	70.7066	C1				0.984135	Yes	improve	no EMDB values
EMD-1954	non-amyloid	21	8.5	96.8		8.5	96.8	Cnan	0		0.99664	0.99664	Yes	equal	deposited
EMD-6936	non-amyloid	21	34.74	11.25	C12	34.74	11.25	C12	0		0.960829	0.960829	Yes	equal	deposited			https://helical-indexing-hi3d.streamlit.app/?emd_id=emd-6936&rise=34.74&twist=11.25&csym=12&rise2=34.74&twist2=11.25&csym2=12
EMD-8404	non-amyloid	22	6.33573	-129.205	C1	6.33573	-129.205	C1	0		0.99884	0.99884	Yes	equal	deposited			https://helical-indexing-hi3d.streamlit.app/?emd_id=emd-8404&rise=6.33573&twist=-129.20547&csym=1&rise2=6.33573&twist2=-129.20547&csym2=1
EMD-5463	non-amyloid	22				20.93782072	-27.6739	Cnan				0.96685	Yes	improve	no EMDB values
EMD-5416	microtubule	22	10.666	24	C1	5.912865691	168.127	C1	14.2729		0.62673	0.970717	Yes	improve	different	partial symmetry	twist sign	https://helical-indexing-hi3d.streamlit.app/?emd_id=emd-5416&rise=5.912865691&twist=168.1273279&csym=1&rise2=10.666&twist2=24.0&csym2=1
EMD-2151	non-amyloid	22.4	6.03	11.9	C6	6.03	11.9	C6	0		0.99287	0.99287	Yes	equal	deposited			https://helical-indexing-hi3d.streamlit.app/?emd_id=emd-2151&rise=6.03&twist=11.9&csym=6&rise2=6.03&twist2=11.9&csym2=6
EMD-6370	non-amyloid	23	145	30	C4	144.0241902	30.9132	C4	0.998657		0.98744	0.990203	Yes	improve	adjusted decimals			https://helical-indexing-hi3d.streamlit.app/?emd_id=emd-6370&rise=144.0241902&twist=30.91321488&csym=4&rise2=145.0&twist2=30.0&csym2=4
EMD-1650	amyloid	23			C2			C1					Excluded		single unit			https://helical-indexing-hi3d.streamlit.app/?emd_id=emd-1650&rise=nan&twist=nan&csym=1&rise2=nan&twist2=nan&csym2=2
EMD-3568	non-amyloid	23	38.4	64.3	C1	38.4	64.3	C1	0		0.99628	0.99628	Yes	equal	deposited			https://helical-indexing-hi3d.streamlit.app/?emd_id=emd-3568&rise=38.4&twist=64.3&csym=1&rise2=38.4&twist2=64.3&csym2=1
EMD-1470	non-amyloid	23				47.27989081	-30.7802	Cnan				0.993664	Yes	improve	no EMDB values
EMD-4430	non-amyloid	24	25.18	-65.15	C1	25.18	-65.15	C1	0		0.97189	0.97189	Yes	equal	deposited			https://helical-indexing-hi3d.streamlit.app/?emd_id=emd-4430&rise=25.18&twist=-65.15&csym=1&rise2=25.18&twist2=-65.15&csym2=1
EMD-4403	non-amyloid	24	114.7	30.5	C4	114.7	30.5	C4	0		0.99953	0.99953	Yes	equal	deposited			https://helical-indexing-hi3d.streamlit.app/?emd_id=emd-4403&rise=114.7&twist=30.5&csym=4&rise2=114.7&twist2=30.5&csym2=4
EMD-5417	microtubule	24.5	10.666	24	C1	10.88	-23.785	C1	6.61189		0.59951	0.86089	Yes	improve	twist sign			https://helical-indexing-hi3d.streamlit.app/?emd_id=emd-5417&rise=10.88&twist=-23.785&csym=1&rise2=10.666&twist2=24.0&csym2=1
EMD-8690	non-amyloid	25	93.9	35.5	D4	93.9	35.5	CD4	0		0.99909	0.99909	Yes	equal	deposited			https://helical-indexing-hi3d.streamlit.app/?emd_id=emd-8690&rise=93.9&twist=35.5&csym=D4&rise2=93.9&twist2=35.5&csym2=4
EMD-8691	non-amyloid	25	111.3	30.5	D4	111.3	30.5	CD4	0		0.99912	0.99912	Yes	equal	deposited			https://helical-indexing-hi3d.streamlit.app/?emd_id=emd-8691&rise=111.3&twist=30.5&csym=D4&rise2=111.3&twist2=30.5&csym2=4
EMD-3569	non-amyloid	25	41.6	72	C1	144	14.1	C1	102.634		0.99916	0.99918	Yes	improve	different	partial symmetry		https://helical-indexing-hi3d.streamlit.app/?emd_id=emd-3569&rise=144&twist=14.1&csym=1&rise2=41.6&twist2=72.0&csym2=1
EMD-19447	non-amyloid	25	39.7201	-11.488	C1	39.7201	-11.488	C1	0		0.77996	0.77996	Yes	equal	deposited			https://helical-indexing-hi3d.streamlit.app/?emd_id=emd-19447&rise=39.7201&twist=-11.488&csym=1&rise2=39.7201&twist2=-11.488&csym2=1
EMD-1034	non-amyloid	25			C1	6.129900645	168.086	C1				0.968509	Yes	improve	no EMDB values			https://helical-indexing-hi3d.streamlit.app/?emd_id=emd-1034&rise=6.129900645&twist=168.0863531&csym=1&rise2=nan&twist2=nan&csym2=1
EMD-1039	microtubule	25			C1	6.077335596	168.121	C1				0.964741	Yes	improve	no EMDB values			https://helical-indexing-hi3d.streamlit.app/?emd_id=emd-1039&rise=6.077335596&twist=168.121434&csym=1&rise2=nan&twist2=nan&csym2=1
EMD-2368	non-amyloid	25	12.11	84.7		12.11	84.7	Cnan	0		0.99188	0.99188	Yes	equal	deposited
EMD-1040	microtubule	25			C1	5.929013188	168.121	C1				0.969391	Yes	improve	no EMDB values			https://helical-indexing-hi3d.streamlit.app/?emd_id=emd-1040&rise=5.929013188&twist=168.1206247&csym=1&rise2=nan&twist2=nan&csym2=1
EMD-1037	non-amyloid	25			C1	12.04427637	-23.8199	C1				0.974514	Yes	improve	no EMDB values			https://helical-indexing-hi3d.streamlit.app/?emd_id=emd-1037&rise=12.04427637&twist=-23.81994689&csym=1&rise2=nan&twist2=nan&csym2=1
EMD-1029	microtubule	25			C1	6.044485501	168.097	C1				0.883783	Yes	improve	no EMDB values			https://helical-indexing-hi3d.streamlit.app/?emd_id=emd-1029&rise=6.044485501&twist=168.0971985&csym=1&rise2=nan&twist2=nan&csym2=1
EMD-1030	non-amyloid	25			C1	6.118706722	168.086	C1				0.984092	Yes	improve	no EMDB values			https://helical-indexing-hi3d.streamlit.app/?emd_id=emd-1030&rise=6.118706722&twist=168.0862779&csym=1&rise2=nan&twist2=nan&csym2=1
EMD-1027	microtubule	25			C1	6.041951918	168.088	C1				0.975818	Yes	improve	no EMDB values			https://helical-indexing-hi3d.streamlit.app/?emd_id=emd-1027&rise=6.041951918&twist=168.0883148&csym=1&rise2=nan&twist2=nan&csym2=1
EMD-1028	microtubule	25			C1	12.05090625	-23.813	C1				0.946342	Yes	improve	no EMDB values			https://helical-indexing-hi3d.streamlit.app/?emd_id=emd-1028&rise=12.05090625&twist=-23.81296692&csym=1&rise2=nan&twist2=nan&csym2=1
EMD-1036	non-amyloid	25			C1	6.00867218	168.159	C1				0.972643	Yes	improve	no EMDB values			https://helical-indexing-hi3d.streamlit.app/?emd_id=emd-1036&rise=6.00867218&twist=168.1591137&csym=1&rise2=nan&twist2=nan&csym2=1
EMD-1031	non-amyloid	25			C1	5.936931793	168.076	C1				0.980378	Yes	improve	no EMDB values			https://helical-indexing-hi3d.streamlit.app/?emd_id=emd-1031&rise=5.936931793&twist=168.0762434&csym=1&rise2=nan&twist2=nan&csym2=1
EMD-1033	non-amyloid	25			C1	6.02938856	168.07	C1				0.974029	Yes	improve	no EMDB values			https://helical-indexing-hi3d.streamlit.app/?emd_id=emd-1033&rise=6.02938856&twist=168.0703427&csym=1&rise2=nan&twist2=nan&csym2=1
EMD-1032	non-amyloid	25			C1	6.108117525	168.112	C1				0.972546	Yes	improve	no EMDB values			https://helical-indexing-hi3d.streamlit.app/?emd_id=emd-1032&rise=6.108117525&twist=168.1116923&csym=1&rise2=nan&twist2=nan&csym2=1
EMD-1041	microtubule	25			C1	6.074099229	168.107	C1				0.97425	Yes	improve	no EMDB values			https://helical-indexing-hi3d.streamlit.app/?emd_id=emd-1041&rise=6.074099229&twist=168.1065487&csym=1&rise2=nan&twist2=nan&csym2=1
EMD-1038	non-amyloid	25			C1	12.01042176	-23.7432	C1				0.972169	Yes	improve	no EMDB values			https://helical-indexing-hi3d.streamlit.app/?emd_id=emd-1038&rise=12.01042176&twist=-23.74317964&csym=1&rise2=nan&twist2=nan&csym2=1
EMD-1035	non-amyloid	25			C1	16.96303976	144.397	C1				0.949366	Yes	improve	no EMDB values			https://helical-indexing-hi3d.streamlit.app/?emd_id=emd-1035&rise=16.96303976&twist=144.3971554&csym=1&rise2=nan&twist2=nan&csym2=1
EMD-8542	non-amyloid	25	83.3	-140	C1	83.3	-140	C1	0		0.99457	0.99457	Yes	equal	deposited			https://helical-indexing-hi3d.streamlit.app/?emd_id=emd-8542&rise=83.3&twist=-140.0&csym=1&rise2=83.3&twist2=-140.0&csym2=1
EMD-1865	non-amyloid	25	5.5	53.1	C1	5.445313378	-53.114	C1	6.31119		0.58088	0.915334	Yes	improve	twist sign			https://helical-indexing-hi3d.streamlit.app/?emd_id=emd-1865&rise=5.445313378&twist=-53.11404644&csym=1&rise2=5.5&twist2=53.1&csym2=1
EMD-1614	non-amyloid	25	52.5	7.01		51.0988855	-8.8019	Cnan	2.16465		0.45909	0.954156	Yes	improve	twist sign
EMD-1986	non-amyloid	25	5	24.3		4.895699826	-24.3255	Cnan	18.3586		0.6349	0.991333	Yes	improve	twist sign
EMD-5949	non-amyloid	25	5.32	28.1	C1	5.32	28.1	C1	0		0.52845	0.934012	Yes	improve	twist sign			https://helical-indexing-hi3d.streamlit.app/?emd_id=emd-5949&rise=5.32&twist=28.1&csym=1&rise2=5.32&twist2=28.1&csym2=1
EMD-5368	non-amyloid	26	17.27	59.18	C2	17.13687414	59.5811	C2	0.150799		0.96423	0.971123	Yes	improve	adjusted decimals			https://helical-indexing-hi3d.streamlit.app/?emd_id=emd-5368&rise=17.13687414&twist=59.58111817&csym=2&rise2=17.27&twist2=59.18&csym2=2
EMD-1622	non-amyloid	26	7	36.8		7	36.8	Cnan	0		0.99645	0.99645	Yes	equal	deposited
EMD-1955	non-amyloid	27	8.6	96.9		8.580999653	96.7486	Cnan	0.0223968		0.96904	0.979325	Yes	improve	adjusted decimals
EMD-3814	non-amyloid	27	28.1	47.62	D1	28.1	47.62	CD1	0		0.99763	0.99763	Yes	equal	deposited			https://helical-indexing-hi3d.streamlit.app/?emd_id=emd-3814&rise=28.1&twist=47.62&csym=D1&rise2=28.1&twist2=47.62&csym2=1
EMD-2415	non-amyloid	28	5.16	56.5		5.149753127	-56.5797	Cnan	16.3722		0.71599	0.960421	Yes	improve	twist sign
EMD-5027	microtubule	28				10.93448909	-23.6484	Cnan				0.952894	Yes	improve	no EMDB values
EMD-32630	microtubule	28.82	29.05	-102.853	C1			C1					Excluded		single unit			https://helical-indexing-hi3d.streamlit.app/?emd_id=emd-32630&rise=nan&twist=nan&csym=1&rise2=29.05&twist2=-102.853&csym2=1
EMD-1613	non-amyloid	29	57.75	7.04		57.53	-8.98	Cnan	1.37139		0.40708	0.857196	Yes	improve	twist sign
EMD-6182	non-amyloid	29	23.5	68.5	C2	22.71709666	-67.5863	C2	4.60919		0.79246	0.989017	Yes	improve	twist sign			https://helical-indexing-hi3d.streamlit.app/?emd_id=emd-6182&rise=22.71709666&twist=-67.58629941&csym=2&rise2=23.5&twist2=68.5&csym2=2
EMD-6183	non-amyloid	29	12.5	81	C1	13.95309999	-81.4956	C1	13.59		0.89537	0.933091	Yes	improve	twist sign			https://helical-indexing-hi3d.streamlit.app/?emd_id=emd-6183&rise=13.95309999&twist=-81.49560528&csym=1&rise2=12.5&twist2=81.0&csym2=1
EMD-1866	non-amyloid	29	5.2	136	C1	5.2	-136	C1	4.41779		0.58745	0.881008	Yes	improve	twist sign			https://helical-indexing-hi3d.streamlit.app/?emd_id=emd-1866&rise=5.2&twist=-136.0&csym=1&rise2=5.2&twist2=136.0&csym2=1
EMD-1868	non-amyloid	29	5.1	49.4	C1	5.1	49.4	C1	0		0.90437	0.90437	Yes	equal	deposited			https://helical-indexing-hi3d.streamlit.app/?emd_id=emd-1868&rise=5.1&twist=49.4&csym=1&rise2=5.1&twist2=49.4&csym2=1
EMD-1371	non-amyloid	30	10.2	24.7	D2	9.678144871	-23.021	C2	69.3961		0.17771	0.947997	Yes	improve	twist sign			https://helical-indexing-hi3d.streamlit.app/?emd_id=emd-1371&rise=9.678144871&twist=-23.02098273&csym=2&rise2=10.2&twist2=24.7&csym2=2
EMD-5212	non-amyloid	30				11.22707877	-23.6564	Cnan				0.961508	Yes	improve	no EMDB values
EMD-1867	non-amyloid	31	4.9	80.8	C1	4.952153715	-80.8769	C1	79.7702		0.43815	0.88496	Yes	improve	twist sign			https://helical-indexing-hi3d.streamlit.app/?emd_id=emd-1867&rise=4.952153715&twist=-80.87694906&csym=1&rise2=4.9&twist2=80.8&csym2=1
EMD-1536	non-amyloid	32	32	21.71		32	21.71	Cnan	0		0.97477	0.97477	Yes	equal	deposited
EMD-1465	non-amyloid	32			C3			C1					Excluded		single unit	check		https://helical-indexing-hi3d.streamlit.app/?emd_id=emd-1465&rise=nan&twist=nan&csym=1&rise2=nan&twist2=nan&csym2=3
EMD-1760	non-amyloid	35			C2	45.91249366	-22.7968	C2				0.9444	Yes	improve	no EMDB values			https://helical-indexing-hi3d.streamlit.app/?emd_id=emd-1760&rise=45.91249366&twist=-22.79678232&csym=2&rise2=nan&twist2=nan&csym2=2
EMD-1759	non-amyloid	35			C2	89.49999996	-44.7287	C2				0.920556	Yes	improve	no EMDB values			https://helical-indexing-hi3d.streamlit.app/?emd_id=emd-1759&rise=89.49999996&twist=-44.72872367&csym=2&rise2=nan&twist2=nan&csym2=2
EMD-1758	non-amyloid	35			C2	47.93395426	-33.8695	C2				0.969427	Yes	improve	no EMDB values			https://helical-indexing-hi3d.streamlit.app/?emd_id=emd-1758&rise=47.93395426&twist=-33.86953978&csym=2&rise2=nan&twist2=nan&csym2=2
EMD-1757	non-amyloid	35			C2	42.8602332	-21.7453	C2				0.971425	Yes	improve	no EMDB values			https://helical-indexing-hi3d.streamlit.app/?emd_id=emd-1757&rise=42.8602332&twist=-21.7453142&csym=2&rise2=nan&twist2=nan&csym2=2
EMD-1581	microtubule	35				7.219158865	-14.757	C1				0.810508	Yes	improve	no EMDB values
EMD-16436	microtubule	36.9	9.61	-27.676	C1	3.96	-13.74	C1	6.51385		0.6284	0.8284	No	improve	different			https://helical-indexing-hi3d.streamlit.app/?emd_id=emd-16436&rise=3.96&twist=-13.74&csym=1&rise2=9.61&twist2=-27.676&csym2=1
EMD-32629	microtubule	37.17	36.7432	-72.616	C1	36.2133	-72.093	C1	0.697959		0.933164	0.93665	Yes	improve	adjusted decimals			https://helical-indexing-hi3d.streamlit.app/?emd_id=emd-32629&rise=36.2133&twist=-72.093&csym=1&rise2=36.7432&twist2=-72.616&csym2=1
EMD-5128	non-amyloid		24.3	165.2		24.3	165.2	Cnan	0		0.79657	0.79657	Yes	equal	deposited
EMD-5129	non-amyloid		24.2	165		24.2	165	Cnan	0		0.79861	0.79861	Yes	equal	deposited
EMD-5007	non-amyloid		7.5	103.11	C1	7.5	103.11	C1	0		0.98643	0.98643	Yes	equal	deposited			https://helical-indexing-hi3d.streamlit.app/?emd_id=emd-5007&rise=7.5&twist=103.11&csym=1&rise2=7.5&twist2=103.11&csym2=1
EMD-1025	non-amyloid				C1	65.77	48.05	C1				0.845713	Yes	improve	no EMDB values			https://helical-indexing-hi3d.streamlit.app/?emd_id=emd-1025&rise=65.77&twist=48.05&csym=1&rise2=nan&twist2=nan&csym2=1
EMD-1026	non-amyloid				C1	18.15	144.41	C1				0.848367	Yes	improve	no EMDB values			https://helical-indexing-hi3d.streamlit.app/?emd_id=emd-1026&rise=18.15&twist=144.41&csym=1&rise2=nan&twist2=nan&csym2=1
EMD-19548	non-amyloid	3.5	53.61	13.03	C3	52.48575549	12.4698	C3	1.14592		0.60521	0.8552	Yes	improve	different	check		https://helical-indexing-hi3d.streamlit.app/?emd_id=emd-19548&rise=52.48575549&twist=12.46981593&csym=3&rise2=53.61&twist2=13.03&csym2=3
EMD-42770	non-amyloid	2.11	4.73	65.93	C1	4.732260586	65.9231	C1	0.00477459		0.95775	0.96455	Yes	improve	adjusted decimals			https://helical-indexing-hi3d.streamlit.app/?emd_id=emd-42770&rise=4.732260586&twist=65.92310454&csym=1&rise2=4.73&twist2=65.93&csym2=1
EMD-17579	non-amyloid	5.77	43.82	17.041	C7	43.94457416	17.1429	C7	0.130357		0.95621	0.95716	Yes	improve	adjusted decimals			https://helical-indexing-hi3d.streamlit.app/?emd_id=emd-17579&rise=43.94457416&twist=17.14286378&csym=7&rise2=43.82&twist2=17.041&csym2=7
EMD-18416	non-amyloid	2.3	39.297	25.078	C6	39.27128796	25.0943	C6	0.0267474		0.90276	0.90347	Yes	improve	adjusted decimals			https://helical-indexing-hi3d.streamlit.app/?emd_id=emd-18416&rise=39.27128796&twist=25.09431037&csym=6&rise2=39.297&twist2=25.078&csym2=6
EMD-42552	microtubule	3.4	5.62	168.09	C1			Cnan			0.19412	0.4661	Excluded	improve	partial map			https://helical-indexing-hi3d.streamlit.app/?emd_id=emd-42552&rise=nan&twist=nan&csym=nan&rise2=5.62&twist2=168.09&csym2=1
EMD-42545	microtubule	3.2	5.6	168.09	C1			Cnan			0.21006	0.5434	Excluded	improve	partial map			https://helical-indexing-hi3d.streamlit.app/?emd_id=emd-42545&rise=nan&twist=nan&csym=nan&rise2=5.6&twist2=168.09&csym2=1
EMD-36435	non-amyloid	11	10.7	128.09	C1	10.7	128.09	C1	0		0.93808	0.93808	Yes	equal	deposited			https://helical-indexing-hi3d.streamlit.app/?emd_id=emd-36435&rise=10.7&twist=128.09&csym=1&rise2=10.7&twist2=128.09&csym2=1
EMD-42551	microtubule	3	5.45	168.09	C1			Cnan			0.26285	0.59451	Excluded	improve	partial map			https://helical-indexing-hi3d.streamlit.app/?emd_id=emd-42551&rise=nan&twist=nan&csym=nan&rise2=5.45&twist2=168.09&csym2=1
EMD-36434	non-amyloid	9.8	18.29	102.22	C1	18.29	102.22	C1	0		0.91903	0.91903	Yes	equal	deposited			https://helical-indexing-hi3d.streamlit.app/?emd_id=emd-36434&rise=18.29&twist=102.22&csym=1&rise2=18.29&twist2=102.22&csym2=1
EMD-42544	microtubule	3.2	5.6	168.09	C1			Cnan			0.20907	0.54349	Excluded	improve	partial map			https://helical-indexing-hi3d.streamlit.app/?emd_id=emd-42544&rise=nan&twist=nan&csym=nan&rise2=5.6&twist2=168.09&csym2=1
EMD-42548	microtubule	2.7	5.61	168.09	C1			Cnan			0.21437	0.74064	Excluded	improve	partial map			https://helical-indexing-hi3d.streamlit.app/?emd_id=emd-42548&rise=nan&twist=nan&csym=nan&rise2=5.61&twist2=168.09&csym2=1
EMD-42550	microtubule	3	5.64	168.09	C1			Cnan			0.17674	0.50983	Excluded	improve	partial map			https://helical-indexing-hi3d.streamlit.app/?emd_id=emd-42550&rise=nan&twist=nan&csym=nan&rise2=5.64&twist2=168.09&csym2=1
EMD-42546	microtubule	3.1	5.6	168.09	C1			Cnan			0.25479	0.63334	Excluded	improve	partial map			https://helical-indexing-hi3d.streamlit.app/?emd_id=emd-42546&rise=nan&twist=nan&csym=nan&rise2=5.6&twist2=168.09&csym2=1
EMD-42543	microtubule	3.1	5.6	168.09	C1			Cnan			0.17667	0.49381	Excluded	improve	partial map			https://helical-indexing-hi3d.streamlit.app/?emd_id=emd-42543&rise=nan&twist=nan&csym=nan&rise2=5.6&twist2=168.09&csym2=1
EMD-42549	microtubule	3.1	5.64	168.09	C1			Cnan			0.20975	0.55387	Excluded	improve	partial map			https://helical-indexing-hi3d.streamlit.app/?emd_id=emd-42549&rise=nan&twist=nan&csym=nan&rise2=5.64&twist2=168.09&csym2=1
EMD-42547	microtubule	3.3	5.61	168.09	C1			Cnan			0.22975	0.53467	Excluded	improve	partial map			https://helical-indexing-hi3d.streamlit.app/?emd_id=emd-42547&rise=nan&twist=nan&csym=nan&rise2=5.61&twist2=168.09&csym2=1
EMD-42553	microtubule	3.3	5.58	168.09	C1			Cnan			0.20852	0.55088	Excluded	improve	partial map			https://helical-indexing-hi3d.streamlit.app/?emd_id=emd-42553&rise=nan&twist=nan&csym=nan&rise2=5.58&twist2=168.09&csym2=1
EMD-42436	non-amyloid	3.3	0.09892	-78.6977	C1	0.09892	-78.6977	C1	0		0.99397	0.99397	Yes	equal	deposited	check		https://helical-indexing-hi3d.streamlit.app/?emd_id=emd-42436&rise=0.09892&twist=-78.6977&csym=1&rise2=0.09892&twist2=-78.6977&csym2=1
EMD-42434	non-amyloid	3.3	0.59	-134.574	C1	0.59	-134.574	C1	0		0.88712	0.88712	Yes	equal	deposited			https://helical-indexing-hi3d.streamlit.app/?emd_id=emd-42434&rise=0.59&twist=-134.574&csym=1&rise2=0.59&twist2=-134.574&csym2=1
EMD-44153	non-amyloid	3.6	27.93	-166.45	C1			Cnan			0.69183	0.69183	Excluded	equal	partial map			https://helical-indexing-hi3d.streamlit.app/?emd_id=emd-44153&rise=nan&twist=nan&csym=nan&rise2=27.93&twist2=-166.45&csym2=1
EMD-44154	non-amyloid	3.5	27.93	-166.48	C1			Cnan			0.6931	0.6931	Excluded	equal	partial map			https://helical-indexing-hi3d.streamlit.app/?emd_id=emd-44154&rise=nan&twist=nan&csym=nan&rise2=27.93&twist2=-166.48&csym2=1
EMD-38685	non-amyloid	3.6	64.04	-55.85	C3			Cnan			0.48592	0.48592	Excluded	equal	partial map			https://helical-indexing-hi3d.streamlit.app/?emd_id=emd-38685&rise=nan&twist=nan&csym=nan&rise2=64.04&twist2=-55.85&csym2=3
EMD-41844	non-amyloid	0.86	14.69	51.96	C1	4.909161868	102.679	C1	14.9021		0.59368	0.9332	Yes	improve	different	partial symmetry	twist sign	https://helical-indexing-hi3d.streamlit.app/?emd_id=emd-41844&rise=4.909161868&twist=102.6785725&csym=1&rise2=14.69&twist2=51.96&csym2=1
EMD-42114	non-amyloid	2.78	46.063	119.969	C1			Cnan			0.52702	0.52702	Excluded	equal	partial map			https://helical-indexing-hi3d.streamlit.app/?emd_id=emd-42114&rise=nan&twist=nan&csym=nan&rise2=46.063&twist2=119.969&csym2=1
EMD-39712	non-amyloid	1.43	1.382	22.035	C1	1.382	22.035	C1	0		0.97988	0.97988	Yes	equal	deposited			https://helical-indexing-hi3d.streamlit.app/?emd_id=emd-39712&rise=1.382&twist=22.035&csym=1 &rise2=1.382&twist2=22.035&csym2=1
EMD-37676	non-amyloid	8	91	6	C1	91	6	C1	0		0.8675	0.8675	Yes	equal	deposited			https://helical-indexing-hi3d.streamlit.app/?emd_id=emd-37676&rise=91&twist=6.0&csym=1 &rise2=91.0&twist2=6.0&csym2=1
EMD-18832	non-amyloid	8.6	11.46	64.753	D2	11.46	64.753	C2	0		0.98295	0.98295	Yes	equal	deposited			https://helical-indexing-hi3d.streamlit.app/?emd_id=emd-18832&rise=11.46&twist=64.753&csym=2&rise2=11.46&twist2=64.753&csym2=2
EMD-18835	non-amyloid	9	11.46	64.753	D2	11.46	64.753	C2	0		0.98283	0.98283	Yes	equal	deposited			https://helical-indexing-hi3d.streamlit.app/?emd_id=emd-18835&rise=11.46&twist=64.753&csym=2&rise2=11.46&twist2=64.753&csym2=2
EMD-18836	non-amyloid	8.9	11.46	64.753	D2	11.46	64.753	C2	0		0.98285	0.98285	Yes	equal	deposited			https://helical-indexing-hi3d.streamlit.app/?emd_id=emd-18836&rise=11.46&twist=64.753&csym=2&rise2=11.46&twist2=64.753&csym2=2
EMD-18831	non-amyloid	8.5	11.46	64.753	D2	11.46	64.753	C2	0		0.98562	0.98562	Yes	equal	deposited			https://helical-indexing-hi3d.streamlit.app/?emd_id=emd-18831&rise=11.46&twist=64.753&csym=2&rise2=11.46&twist2=64.753&csym2=2
EMD-18824	non-amyloid	8.7	11.46	64.753	D2	11.46	64.753	C2	0		0.98477	0.98477	Yes	equal	deposited			https://helical-indexing-hi3d.streamlit.app/?emd_id=emd-18824&rise=11.46&twist=64.753&csym=2&rise2=11.46&twist2=64.753&csym2=2
EMD-18844	non-amyloid	8.4	5.88	146.976	D1	5.88	146.976	C1	0		0.98387	0.98387	Yes	equal	deposited			https://helical-indexing-hi3d.streamlit.app/?emd_id=emd-18844&rise=5.88&twist=146.976&csym=1 &rise2=5.88&twist2=146.976&csym2=1
EMD-18838	non-amyloid	8.7	11.46	64.753	D2	11.46	64.753	C2	0		0.9838	0.9838	Yes	equal	deposited			https://helical-indexing-hi3d.streamlit.app/?emd_id=emd-18838&rise=11.46&twist=64.753&csym=2&rise2=11.46&twist2=64.753&csym2=2
EMD-18843	non-amyloid	8.9	5.88	146.976	D1	5.88	146.976	C1	0		0.98342	0.98342	Yes	equal	deposited			https://helical-indexing-hi3d.streamlit.app/?emd_id=emd-18843&rise=5.88&twist=146.976&csym=1 &rise2=5.88&twist2=146.976&csym2=1
EMD-18837	non-amyloid	8.6	11.46	64.753	D2	11.46	64.753	C2	0		0.98459	0.98459	Yes	equal	deposited			https://helical-indexing-hi3d.streamlit.app/?emd_id=emd-18837&rise=11.46&twist=64.753&csym=2&rise2=11.46&twist2=64.753&csym2=2
EMD-18840	non-amyloid	8.3	11.46	64.753	D2	11.46	64.753	C2	0		0.98211	0.98211	Yes	equal	deposited			https://helical-indexing-hi3d.streamlit.app/?emd_id=emd-18840&rise=11.46&twist=64.753&csym=2&rise2=11.46&twist2=64.753&csym2=2
EMD-18845	non-amyloid	8.8	5.88	146.976	D1	5.88	146.976	C1	0		0.98354	0.98354	Yes	equal	deposited			https://helical-indexing-hi3d.streamlit.app/?emd_id=emd-18845&rise=5.88&twist=146.976&csym=1 &rise2=5.88&twist2=146.976&csym2=1
EMD-18804	non-amyloid	8	11.46	64.753	D2	11.46	64.753	C2	0		0.98287	0.98287	Yes	equal	deposited			https://helical-indexing-hi3d.streamlit.app/?emd_id=emd-18804&rise=11.46&twist=64.753&csym=2&rise2=11.46&twist2=64.753&csym2=2
EMD-18802	non-amyloid	8.6	11.46	64.753	D2	11.46	64.753	C2	0		0.98436	0.98436	Yes	equal	deposited			https://helical-indexing-hi3d.streamlit.app/?emd_id=emd-18802&rise=11.46&twist=64.753&csym=2&rise2=11.46&twist2=64.753&csym2=2
EMD-18805	non-amyloid	9	11.46	64.753	D2	11.46	64.753	C2	0		0.9818	0.9818	Yes	equal	deposited			https://helical-indexing-hi3d.streamlit.app/?emd_id=emd-18805&rise=11.46&twist=64.753&csym=2&rise2=11.46&twist2=64.753&csym2=2
EMD-18785	non-amyloid	8.5	11.46	64.753	D2	11.46	64.753	C2	0		0.98145	0.98145	Yes	equal	deposited			https://helical-indexing-hi3d.streamlit.app/?emd_id=emd-18785&rise=11.46&twist=64.753&csym=2&rise2=11.46&twist2=64.753&csym2=2
EMD-18816	non-amyloid	8.8	11.46	64.753	D2	11.46	64.753	C2	0		0.98461	0.98461	Yes	equal	deposited			https://helical-indexing-hi3d.streamlit.app/?emd_id=emd-18816&rise=11.46&twist=64.753&csym=2&rise2=11.46&twist2=64.753&csym2=2
EMD-18855	non-amyloid	9.4	5.88	146.976	D1	5.88	146.976	C1	0		0.98487	0.98487	Yes	equal	deposited			https://helical-indexing-hi3d.streamlit.app/?emd_id=emd-18855&rise=5.88&twist=146.976&csym=1 &rise2=5.88&twist2=146.976&csym2=1
EMD-18865	non-amyloid	8.5	5.88	146.976	D1	5.88	146.976	C1	0		0.98441	0.98441	Yes	equal	deposited			https://helical-indexing-hi3d.streamlit.app/?emd_id=emd-18865&rise=5.88&twist=146.976&csym=1 &rise2=5.88&twist2=146.976&csym2=1
EMD-18858	non-amyloid	8.6	5.88	146.976	D1	5.88	146.976	C1	0		0.98365	0.98365	Yes	equal	deposited			https://helical-indexing-hi3d.streamlit.app/?emd_id=emd-18858&rise=5.88&twist=146.976&csym=1 &rise2=5.88&twist2=146.976&csym2=1
EMD-18856	non-amyloid	8.7	5.88	146.976	D1	5.88	146.976	C1	0		0.98318	0.98318	Yes	equal	deposited			https://helical-indexing-hi3d.streamlit.app/?emd_id=emd-18856&rise=5.88&twist=146.976&csym=1 &rise2=5.88&twist2=146.976&csym2=1
EMD-18862	non-amyloid	8.8	5.88	146.976	D1	5.88	146.976	C1	0		0.98269	0.98269	Yes	equal	deposited			https://helical-indexing-hi3d.streamlit.app/?emd_id=emd-18862&rise=5.88&twist=146.976&csym=1 &rise2=5.88&twist2=146.976&csym2=1
EMD-18857	non-amyloid	8.5	5.88	146.976	D1	5.88	146.976	C1	0		0.98611	0.98611	Yes	equal	deposited			https://helical-indexing-hi3d.streamlit.app/?emd_id=emd-18857&rise=5.88&twist=146.976&csym=1 &rise2=5.88&twist2=146.976&csym2=1
EMD-18863	non-amyloid	9.1	5.88	146.976	D1	5.88	146.976	C1	0		0.98191	0.98191	Yes	equal	deposited			https://helical-indexing-hi3d.streamlit.app/?emd_id=emd-18863&rise=5.88&twist=146.976&csym=1&rise2=5.88&twist2=146.976&csym2=1
EMD-18817	non-amyloid	8.8	11.46	64.753	D2	11.46	64.753	C2	0		0.98292	0.98292	Yes	equal	deposited			https://helical-indexing-hi3d.streamlit.app/?emd_id=emd-18817&rise=11.46&twist=64.753&csym=2&rise2=11.46&twist2=64.753&csym2=2
EMD-18823	non-amyloid	9.3	11.46	64.753	D2	11.46	64.753	C2	0		0.98298	0.98298	Yes	equal	deposited			https://helical-indexing-hi3d.streamlit.app/?emd_id=emd-18823&rise=11.46&twist=64.753&csym=2&rise2=11.46&twist2=64.753&csym2=2
EMD-18846	non-amyloid	8.9	5.88	146.976	D1	5.88	146.976	C1	0		0.98366	0.98366	Yes	equal	deposited			https://helical-indexing-hi3d.streamlit.app/?emd_id=emd-18846&rise=5.88&twist=146.976&csym=1 &rise2=5.88&twist2=146.976&csym2=1
EMD-18854	non-amyloid	9.1	5.88	146.976	D1	5.88	146.976	C1	0		0.98423	0.98423	Yes	equal	deposited			https://helical-indexing-hi3d.streamlit.app/?emd_id=emd-18854&rise=5.88&twist=146.976&csym=1 &rise2=5.88&twist2=146.976&csym2=1
EMD-18853	non-amyloid	8.9	5.88	146.976	D1	5.88	146.976	C1	0		0.9838	0.9838	Yes	equal	deposited			https://helical-indexing-hi3d.streamlit.app/?emd_id=emd-18853&rise=5.88&twist=146.976&csym=1 &rise2=5.88&twist2=146.976&csym2=1
EMD-18849	non-amyloid	8.2	5.88	146.976	D1	5.88	146.976	C1	0		0.98379	0.98379	Yes	equal	deposited			https://helical-indexing-hi3d.streamlit.app/?emd_id=emd-18849&rise=5.88&twist=146.976&csym=1 &rise2=5.88&twist2=146.976&csym2=1
EMD-18850	non-amyloid	8.7	5.88	146.976	D1	5.88	146.976	C1	0		0.98513	0.98513	Yes	equal	deposited			https://helical-indexing-hi3d.streamlit.app/?emd_id=emd-18850&rise=5.88&twist=146.976&csym=1 &rise2=5.88&twist2=146.976&csym2=1
EMD-18847	non-amyloid	8.5	5.88	146.976	D1	5.88	146.976	C1	0		0.98497	0.98497	Yes	equal	deposited			https://helical-indexing-hi3d.streamlit.app/?emd_id=emd-18847&rise=5.88&twist=146.976&csym=1 &rise2=5.88&twist2=146.976&csym2=1
EMD-18870	non-amyloid	9.1	5.88	146.976	D1	5.88	146.976	C1	0		0.98487	0.98487	Yes	equal	deposited			https://helical-indexing-hi3d.streamlit.app/?emd_id=emd-18870&rise=5.88&twist=146.976&csym=1 &rise2=5.88&twist2=146.976&csym2=1
EMD-18869	non-amyloid	9	5.88	146.976	D1	5.88	146.976	C1	0		0.98393	0.98393	Yes	equal	deposited			https://helical-indexing-hi3d.streamlit.app/?emd_id=emd-18869&rise=5.88&twist=146.976&csym=1 &rise2=5.88&twist2=146.976&csym2=1
EMD-18867	non-amyloid	8.2	5.88	146.976	D1	5.88	146.976	C1	0		0.98561	0.98561	Yes	equal	deposited			https://helical-indexing-hi3d.streamlit.app/?emd_id=emd-18867&rise=5.88&twist=146.976&csym=1 &rise2=5.88&twist2=146.976&csym2=1
EMD-42918	non-amyloid	2.45	27.5	-166.6	C1	27.49741789	-166.627	C1	0.00776846		0.91945	0.9197	Yes	improve	adjusted decimals			https://helical-indexing-hi3d.streamlit.app/?emd_id=emd-42918&rise=27.49741789&twist=-166.6267931&csym=1 &rise2=27.5&twist2=-166.6&csym2=1
EMD-42779	non-amyloid	3.01	18.2573	-72	D1	18.07590979	-71.9843	C1	0.181591		0.79486	0.82902	Yes	improve	adjusted decimals			https://helical-indexing-hi3d.streamlit.app/?emd_id=emd-42779&rise=18.07590979&twist=-71.98428722&csym=1 &rise2=18.2573&twist2=-72.0&csym2=1
EMD-40902	non-amyloid	2.84	14.675	26.146	C1			Cnan			0.73575	0.73575	Excluded	equal	xy-shifted			https://helical-indexing-hi3d.streamlit.app/?emd_id=emd-40902&rise=nan&twist=nan&csym=nan&rise2=14.675&twist2=26.146&csym2=1
EMD-50025	non-amyloid	3.17	10.17	87.39	C1	10.15748602	87.3771	C1	0.0130227		0.86336	0.86578	Yes	improve	adjusted decimals			https://helical-indexing-hi3d.streamlit.app/?emd_id=emd-50025&rise=10.15748602&twist=87.37712131&csym=1 &rise2=10.17&twist2=87.39&csym2=1
EMD-40903	non-amyloid	3.55	14.675	26.146	C1	14.675	26.146	C1	0		0.87199	0.87199	Yes	equal	deposited			https://helical-indexing-hi3d.streamlit.app/?emd_id=emd-40903&rise=14.675&twist=26.146&csym=1 &rise2=14.675&twist2=26.146&csym2=1
EMD-19608	non-amyloid	2.65	31.65	-103.281	C1	31.65	-103.281	C1	0		0.92336	0.92336	Yes	equal	deposited			https://helical-indexing-hi3d.streamlit.app/?emd_id=emd-19608&rise=31.65&twist=-103.281&csym=1 &rise2=31.65&twist2=-103.281&csym2=1
EMD-42938	non-amyloid	2.72	27.5	-166.6	C1	27.59327019	-166.552	C1	0.0942201		0.92466	0.92688	Yes	improve	adjusted decimals			https://helical-indexing-hi3d.streamlit.app/?emd_id=emd-42938&rise=27.59327019&twist=-166.5516007&csym=1 &rise2=27.5&twist2=-166.6&csym2=1
EMD-40861	non-amyloid	3.26	14.675	26.146	C1	14.675	26.146	C1	0		0.85041	0.85041	Yes	equal	deposited			https://helical-indexing-hi3d.streamlit.app/?emd_id=emd-40861&rise=14.675&twist=26.146&csym=1 &rise2=14.675&twist2=26.146&csym2=1
EMD-40901	non-amyloid	2.86	14.675	26.146	C1			Cnan			0.34209		Excluded	worse	xy-shifted			https://helical-indexing-hi3d.streamlit.app/?emd_id=emd-40901&rise=nan&twist=nan&csym=nan&rise2=14.675&twist2=26.146&csym2=1
EMD-40942	non-amyloid	3.58	14.673	26.155	C1	14.673	26.155	C1	0		0.87426	0.87426	Yes	equal	deposited			https://helical-indexing-hi3d.streamlit.app/?emd_id=emd-40942&rise=14.673&twist=26.155&csym=1 &rise2=14.673&twist2=26.155&csym2=1
EMD-40946	non-amyloid	3.97	14.673	26.155	C1	14.673	26.155	C1	0		0.91584	0.91584	Yes	equal	deposited			https://helical-indexing-hi3d.streamlit.app/?emd_id=emd-40946&rise=14.673&twist=26.155&csym=1 &rise2=14.673&twist2=26.155&csym2=1
EMD-42939	non-amyloid	2.54	27.5	-166.6	C1	27.90000214	-167.036	C1	0.413548		0.82877	0.92633	Yes	improve	adjusted decimals			https://helical-indexing-hi3d.streamlit.app/?emd_id=emd-42939&rise=27.90000214&twist=-167.035819&csym=1 &rise2=27.5&twist2=-166.6&csym2=1
EMD-19885	non-amyloid	6.4	1.38	22.036	C1	1.354255067	22.0341	C1	0.0257591		0.84705	0.87742	Yes	improve	adjusted decimals			https://helical-indexing-hi3d.streamlit.app/?emd_id=emd-19885&rise=1.354255067&twist=22.03414456&csym=1 &rise2=1.38&twist2=22.036&csym2=1
EMD-19737	non-amyloid	3.9	51	-108	D1	51.38294123	-108.877	C1	0.621139		0.70894	0.96811	Yes	improve	adjusted decimals			https://helical-indexing-hi3d.streamlit.app/?emd_id=emd-19737&rise=51.38294123&twist=-108.8774937&csym=1 &rise2=51.0&twist2=-108.0&csym2=1
EMD-17131	non-amyloid	4.3	7.949	138.921	C1	7.949	138.921	C1	0		0.95171	0.95171	Yes	equal	deposited			https://helical-indexing-hi3d.streamlit.app/?emd_id=emd-17131&rise=7.949&twist=138.921&csym=1 &rise2=7.949&twist2=138.921&csym2=1
EMD-19735	non-amyloid	3.7	51.2	-108.4	D1	51.18135735	-108.346	C1	0.0319484		0.86099	0.86108	Yes	improve	adjusted decimals			https://helical-indexing-hi3d.streamlit.app/?emd_id=emd-19735&rise=51.18135735&twist=-108.3457577&csym=1 &rise2=51.2&twist2=-108.4&csym2=1
EMD-17125	non-amyloid	4.2	20.497	49.426	C3	20.497	49.426	Cc3	0		0.94472	0.94472	Yes	equal	deposited			https://helical-indexing-hi3d.streamlit.app/?emd_id=emd-17125&rise=20.497&twist=49.426&csym=c3&rise2=20.497&twist2=49.426&csym2=3
EMD-19740	non-amyloid	4	46.7	-178.6	D2	46.62447156	-178.62	C2	0.0757459		0.818	0.81807	Yes	improve	adjusted decimals			https://helical-indexing-hi3d.streamlit.app/?emd_id=emd-19740&rise=46.62447156&twist=-178.619537&csym=2&rise2=46.7&twist2=-178.6&csym2=2
EMD-19741	non-amyloid	4.1	47.2	-177.7	D2	47.2	-177.7	C2	0		0.76815	0.76815	Yes	equal	deposited			https://helical-indexing-hi3d.streamlit.app/?emd_id=emd-19741&rise=47.2&twist=-177.7&csym=2&rise2=47.2&twist2=-177.7&csym2=2
EMD-42088	non-amyloid	3.5	8.4	-148.9	C1	8.39	-148.91	C1	0.010148	z -> x	0.77164	0.77321	Yes	improve	adjusted decimals			https://helical-indexing-hi3d.streamlit.app/?emd_id=emd-42088&rise=8.39&twist=-148.91&csym=1&rise2=8.4&twist2=-148.9&csym2=1
EMD-17878	non-amyloid	2.52	7.8	115	C1	7.757360006	114.964	C1	0.043391		0.82853	0.83565	Yes	improve	adjusted decimals			https://helical-indexing-hi3d.streamlit.app/?emd_id=emd-17878&rise=7.757360006&twist=114.9644189&csym=1&rise2=7.8&twist2=115.0&csym2=1
EMD-42070	non-amyloid	3.6	16.7	59.3	D1	16.69	59.34	C1	0.0127843	z -> x	0.81091	0.81237	Yes	improve	adjusted decimals			https://helical-indexing-hi3d.streamlit.app/?emd_id=emd-42070&rise=16.69&twist=59.34&csym=1&rise2=16.7&twist2=59.3&csym2=1
EMD-17863	non-amyloid	2.7	7.76	115	C1	7.743983336	114.949	C1	0.0198064		0.83484	0.83531	Yes	improve	adjusted decimals			https://helical-indexing-hi3d.streamlit.app/?emd_id=emd-17863&rise=7.743983336&twist=114.94943&csym=1&rise2=7.76&twist2=115.0&csym2=1
EMD-42075	non-amyloid	3.3	24	-43.1	D2	24	-43.11	C2	0.00392245	z -> x	0.80876	0.80905	Yes	improve	adjusted decimals			https://helical-indexing-hi3d.streamlit.app/?emd_id=emd-42075&rise=24&twist=-43.11&csym=2&rise2=24.0&twist2=-43.1&csym2=2
EMD-19563	non-amyloid	14	42.5	73.7	C1	42.5	73.7	C1	0		0.96559	0.96559	Yes	equal	deposited			https://helical-indexing-hi3d.streamlit.app/?emd_id=emd-19563&rise=42.5&twist=73.7&csym=1&rise2=42.5&twist2=73.7&csym2=1
EMD-17718	non-amyloid	2.92	10.449	100.7	C1	10.41841326	100.667	C1	0.0331005		0.91227	0.91598	Yes	improve	adjusted decimals			https://helical-indexing-hi3d.streamlit.app/?emd_id=emd-17718&rise=10.41841326&twist=100.6672537&csym=1&rise2=10.449&twist2=100.7&csym2=1
EMD-17386	non-amyloid	3.15	10.446	100.612	C1	10.43825116	100.617	C1	0.00787456		0.92802	0.92827	Yes	improve	adjusted decimals			https://helical-indexing-hi3d.streamlit.app/?emd_id=emd-17386&rise=10.43825116&twist=100.6169809&csym=1&rise2=10.446&twist2=100.612&csym2=1
EMD-17695	non-amyloid	2.75	10.449	100.7	C1	9.948401473	100.684	C1	0.500621		0.53816	0.8823	Yes	improve	adjusted decimals			https://helical-indexing-hi3d.streamlit.app/?emd_id=emd-17695&rise=9.948401473&twist=100.6841554&csym=1&rise2=10.449&twist2=100.7&csym2=1
EMD-17384	non-amyloid	2.51	9.977	100.683	C1	9.969775816	100.683	C1	0.00722545		0.89439	0.89464	Yes	improve	adjusted decimals			https://helical-indexing-hi3d.streamlit.app/?emd_id=emd-17384&rise=9.969775816&twist=100.6834961&csym=1&rise2=9.977&twist2=100.683&csym2=1
EMD-17683	non-amyloid	2.9	10.429	100.753	C1	10.41975226	100.737	C1	0.0105685		0.91792	0.91825	Yes	improve	adjusted decimals			https://helical-indexing-hi3d.streamlit.app/?emd_id=emd-17683&rise=10.41975226&twist=100.7369925&csym=1&rise2=10.429&twist2=100.753&csym2=1
EMD-17375	non-amyloid	2.99	10.433	100.7	C1	10.4382595	100.697	C1	0.00532999		0.9234	0.92375	Yes	improve	adjusted decimals			https://helical-indexing-hi3d.streamlit.app/?emd_id=emd-17375&rise=10.4382595&twist=100.6972233&csym=1&rise2=10.433&twist2=100.7&csym2=1
EMD-16844	non-amyloid	7.2	42.461	73.7308	C1	42.461	73.7308	C1	0		0.96156	0.96156	Yes	equal	deposited			https://helical-indexing-hi3d.streamlit.app/?emd_id=emd-16844&rise=42.461&twist=73.7308&csym=1&rise2=42.461&twist2=73.7308&csym2=1
EMD-19489	non-amyloid	5.4	1.4	22.03	C1	1.416860432	-22.0348	C1	19.8863		0.307	0.90622	Yes	improve	twist sign			https://helical-indexing-hi3d.streamlit.app/?emd_id=emd-19489&rise=1.416860432&twist=-22.03484879&csym=1&rise2=1.4&twist2=22.03&csym2=1
EMD-35583	non-amyloid	3.2	17.4	-34.616	C1			Cnan			0.41153	0.41153	Excluded	equal	partial map			https://helical-indexing-hi3d.streamlit.app/?emd_id=emd-35583&rise=nan&twist=nan&csym=nan&rise2=17.4&twist2=-34.616&csym2=1
EMD-40918	non-amyloid	3.35	68	51	C2	67.89	51.24	C2	0.125694	z -> x	0.85367	0.87298	Yes	improve	adjusted decimals			https://helical-indexing-hi3d.streamlit.app/?emd_id=emd-40918&rise=67.89&twist=51.24&csym=2&rise2=68.0&twist2=51.0&csym2=2
EMD-40950	non-amyloid	3.3	66	48	C1	66	48	C1	0		0.93286	0.93286	Yes	equal	deposited			https://helical-indexing-hi3d.streamlit.app/?emd_id=emd-40950&rise=66&twist=48.0&csym=1&rise2=66.0&twist2=48.0&csym2=1
EMD-28957	non-amyloid	3	13.44	32.62	C1	13.43244123	32.6242	C1	0.00767621		0.87327	0.87356	Yes	improve	adjusted decimals			https://helical-indexing-hi3d.streamlit.app/?emd_id=emd-28957&rise=13.43244123&twist=32.62422728&csym=1&rise2=13.44&twist2=32.62&csym2=1
EMD-18119	non-amyloid	3.22	15.403	-39.879	C1	15.403	-39.879	C1	0		0.96305	0.96305	Yes	equal	deposited			https://helical-indexing-hi3d.streamlit.app/?emd_id=emd-18119&rise=15.403&twist=-39.879&csym=1&rise2=15.403&twist2=-39.879&csym2=1
EMD-41583	non-amyloid	2.5	28.1	-167	C1	28.1	-167	C1	0	z -> x	0.84309	0.84309	Yes	equal	deposited			https://helical-indexing-hi3d.streamlit.app/?emd_id=emd-41583&rise=28.1&twist=-167.0&csym=1&rise2=28.1&twist2=-167.0&csym2=1
EMD-41584	non-amyloid	3	28.1	-167	C1	28.1	-167	C1	0	z -> x	0.84221	0.84221	Yes	equal	deposited			https://helical-indexing-hi3d.streamlit.app/?emd_id=emd-41584&rise=28.1&twist=-167.0&csym=1&rise2=28.1&twist2=-167.0&csym2=1
EMD-41442	non-amyloid	3.14	10	92	C1	10.02804444	91.9277	C1	0.0361915		0.92382	0.93252	Yes	improve	adjusted decimals			https://helical-indexing-hi3d.streamlit.app/?emd_id=emd-41442&rise=10.02804444&twist=91.92768679&csym=1&rise2=10.0&twist2=92.0&csym2=1
EMD-45563	non-amyloid	2.8	28.266	-167.687	C1	27.3967217	-167.236	C1	0.874322		0.579515	0.695647	Yes	improve	adjusted decimals			https://helical-indexing-hi3d.streamlit.app/?emd_id=emd-45563&rise=27.3967217&twist=-167.2364429&csym=1&rise2=28.266&twist2=-167.687&csym2=1
EMD-45566	non-amyloid	2.7	27.44	-167.32	C1	27.37370824	-167.012	C1	0.0945744		0.710408	0.707901	Yes	equal	deposited			https://helical-indexing-hi3d.streamlit.app/?emd_id=emd-45566&rise=27.37370824&twist=-167.0115472&csym=1&rise2=27.44&twist2=-167.32&csym2=1
EMD-44013	non-amyloid	2.98	27.6	-166.66	C1	27.51926155	-166.408	C1	0.12592		0.950096	0.957634	Yes	equal	deposited			https://helical-indexing-hi3d.streamlit.app/?emd_id=emd-44013&rise=27.51926155&twist=-166.4082685&csym=1&rise2=27.6&twist2=-166.66&csym2=1
EMD-45564	non-amyloid	2.7	27.758	-167.078	C1	27.39917501	-167.278	C1	0.361072		0.688566	0.730954	Yes	equal	deposited			https://helical-indexing-hi3d.streamlit.app/?emd_id=emd-45564&rise=27.39917501&twist=-167.2780141&csym=1&rise2=27.758&twist2=-167.078&csym2=1
EMD-48243	non-amyloid	3.06	27.6	-166.66	C1	27.42418404	-166.666	C1	0.175831		0.695791	0.707213	Yes	equal	deposited			https://helical-indexing-hi3d.streamlit.app/?emd_id=emd-48243&rise=27.42418404&twist=-166.666356&csym=1&rise2=27.6&twist2=-166.66&csym2=1
EMD-48238	non-amyloid	2.97	27.6	-166.66	C1	27.50648511	-166.375	C1	0.14221		0.659902	0.670672	Yes	equal	deposited			https://helical-indexing-hi3d.streamlit.app/?emd_id=emd-48238&rise=27.50648511&twist=-166.3746216&csym=1&rise2=27.6&twist2=-166.66&csym2=1
EMD-19960	non-amyloid	2.6	15.52	-39.86	C1	15.5181946	-39.8525	C1	0.00336316		0.9186	0.918623	Yes	equal	deposited			https://helical-indexing-hi3d.streamlit.app/?emd_id=emd-19960&rise=15.5181946&twist=-39.85245431&csym=1&rise2=15.52&twist2=-39.86&csym2=1
EMD-19990	non-amyloid	2.38	15.282	-39.953	C1	15.28772338	-39.9426	C1	0.00705488		0.907453	0.907427	Yes	equal	deposited			https://helical-indexing-hi3d.streamlit.app/?emd_id=emd-19990&rise=15.28772338&twist=-39.94264202&csym=1&rise2=15.282&twist2=-39.953&csym2=1
EMD-19961	non-amyloid	2.37	5.4	107.9	C1	5.39753699	107.9	C1	0.00246301		0.916362	0.916725	Yes	equal	deposited			https://helical-indexing-hi3d.streamlit.app/?emd_id=emd-19961&rise=5.39753699&twist=107.8999996&csym=1&rise2=5.4&twist2=107.9&csym2=1
EMD-45164	non-amyloid	3.4	37.062	25.75	C6	37.08184126	25.7	C6	0.0429864		0.775827	0.778653	Yes	equal	deposited			https://helical-indexing-hi3d.streamlit.app/?emd_id=emd-45164&rise=37.08184126&twist=25.70004288&csym=6&rise2=37.062&twist2=25.75&csym2=6
EMD-39905	non-amyloid	3.32	27.4	-166.69	C1	27.65195568	-166.413	C1	0.296433		0.957552	0.954449	Yes	equal	deposited			https://helical-indexing-hi3d.streamlit.app/?emd_id=emd-39905&rise=27.65195568&twist=-166.4126744&csym=1&rise2=27.4&twist2=-166.69&csym2=1
EMD-38862	amyloid	3.2	2.408	179.669	C1	2.41140479	179.679	C1	0.00570808		0.873592	0.880149	Yes	equal	deposited			https://helical-indexing-hi3d.streamlit.app/?emd_id=emd-38862&rise=2.41140479&twist=179.6792623&csym=1&rise2=2.408&twist2=179.669&csym2=1
EMD-38863	amyloid	2.8	2.415	179.666	C1	2.413651896	179.662	C1	0.00209273		0.886317	0.884056	Yes	equal	deposited			https://helical-indexing-hi3d.streamlit.app/?emd_id=emd-38863&rise=2.413651896&twist=179.6621294&csym=1&rise2=2.415&twist2=179.666&csym2=1
EMD-39896	non-amyloid	3.19	27.3	-166.66	C1	27.73197079	-166.601	C1	0.433404		0.788705	0.937803	Yes	equal	deposited			https://helical-indexing-hi3d.streamlit.app/?emd_id=emd-39896&rise=27.73197079&twist=-166.601419&csym=1&rise2=27.3&twist2=-166.66&csym2=1
EMD-60135	non-amyloid	4.25	27.3	-166.66	C1	27.43376442	-166.542	C1	0.138331		0.950629	0.956414	Yes	equal	deposited			https://helical-indexing-hi3d.streamlit.app/?emd_id=emd-60135&rise=27.43376442&twist=-166.5417286&csym=1&rise2=27.3&twist2=-166.66&csym2=1
EMD-39904	non-amyloid	4.28	27.71	-166.8	C1	27.72427791	-166.529	C1	0.154928		0.955286	0.947225	Yes	equal	deposited			https://helical-indexing-hi3d.streamlit.app/?emd_id=emd-39904&rise=27.72427791&twist=-166.5289417&csym=1&rise2=27.71&twist2=-166.8&csym2=1
EMD-39906	non-amyloid	3.02	27.71	-166.8	C1	27.70336768	-166.5	C1	0.180712		0.961925	0.942029	Yes	equal	deposited			https://helical-indexing-hi3d.streamlit.app/?emd_id=emd-39906&rise=27.70336768&twist=-166.4997851&csym=1&rise2=27.71&twist2=-166.8&csym2=1
EMD-46565	non-amyloid	2.9	16	56	C1	15.66331094	54.8927	C1	0.57189		0.724275	0.887453	Yes	improve	adjusted decimals			https://helical-indexing-hi3d.streamlit.app/?emd_id=emd-46565&rise=15.66331094&twist=54.89271619&csym=1&rise2=16.0&twist2=56.0&csym2=1
EMD-19731	non-amyloid	3.1	4.328	23.27	C2	4.326879293	23.2874	C2	0.00927589		0.786374	0.866687	Yes	equal	deposited			https://helical-indexing-hi3d.streamlit.app/?emd_id=emd-19731&rise=4.326879293&twist=23.28736212&csym=2&rise2=4.328&twist2=23.27&csym2=2
EMD-19732	non-amyloid	3.79	5.821	20.78	C3	5.813917981	20.7751	C3	0.00756389		0.900679	0.898666	Yes	equal	deposited			https://helical-indexing-hi3d.streamlit.app/?emd_id=emd-19732&rise=5.813917981&twist=20.77513946&csym=3&rise2=5.821&twist2=20.78&csym2=3
EMD-46946	non-amyloid	3.3	16	178	C1	16.22003716	178.292	C1	0.233635		0.77139	0.857063	Yes	equal	deposited			https://helical-indexing-hi3d.streamlit.app/?emd_id=emd-46946&rise=16.22003716&twist=178.2919664&csym=1&rise2=16.0&twist2=178.0&csym2=1
EMD-51188	non-amyloid	3.2	27.3	56.13	C1	27.84310139	55.8334	C1	0.559372		0.607513	0.59448	Yes	equal	deposited			https://helical-indexing-hi3d.streamlit.app/?emd_id=emd-51188&rise=27.84310139&twist=55.83341759&csym=1&rise2=27.3&twist2=56.13&csym2=1
EMD-51185	non-amyloid	4	23.87	57.53	C2	24.01737527	58.3304	C1	0.387068		0.666207	0.66732	Yes	equal	deposited			https://helical-indexing-hi3d.streamlit.app/?emd_id=emd-51185&rise=24.01737527&twist=58.33042501&csym=1&rise2=23.87&twist2=57.53&csym2=2
EMD-43577	non-amyloid	2.6	9.1	157.5	C1	9.129235226	157.5	C1	0.0292352		0.934777	0.966619	Yes	equal	deposited			https://helical-indexing-hi3d.streamlit.app/?emd_id=emd-43577&rise=9.129235226&twist=157.5000001&csym=1&rise2=9.1&twist2=157.5&csym2=1
EMD-43580	non-amyloid	2.7	9.3	157.5	C1	9.283122603	157.46	C1	0.0359891		0.906607	0.966643	Yes	equal	deposited			https://helical-indexing-hi3d.streamlit.app/?emd_id=emd-43580&rise=9.283122603&twist=157.4596785&csym=1&rise2=9.3&twist2=157.5&csym2=1
EMD-51189	non-amyloid	3.04	27.3	56.13	C1	27.95157892	55.7164	C1	0.676567		0.568442	0.560622	Yes	equal	deposited			https://helical-indexing-hi3d.streamlit.app/?emd_id=emd-51189&rise=27.95157892&twist=55.71644442&csym=1&rise2=27.3&twist2=56.13&csym2=1
EMD-43581	non-amyloid	2.6	16.1	-41.2	C2	16.13989895	-41.1623	C2	0.0483696		0.936345	0.969868	Yes	equal	deposited			https://helical-indexing-hi3d.streamlit.app/?emd_id=emd-43581&rise=16.13989895&twist=-41.16232835&csym=2&rise2=16.1&twist2=-41.2&csym2=2
EMD-48478	non-amyloid	3.5	13.366	28.094	C5	13.35581046	28.1018	C5	0.0105558		0.866581	0.866501	Yes	equal	deposited			https://helical-indexing-hi3d.streamlit.app/?emd_id=emd-48478&rise=13.35581046&twist=28.10183035&csym=5&rise2=13.366&twist2=28.094&csym2=5
EMD-61322	amyloid	3.18	2.397	179.602	C1	2.393333309	179.608	C1	0.00430418		0.855034	0.854145	Yes	equal	deposited			https://helical-indexing-hi3d.streamlit.app/?emd_id=emd-61322&rise=2.393333309&twist=179.6078608&csym=1&rise2=2.397&twist2=179.602&csym2=1
EMD-19761	non-amyloid	4.2	15.4	59.2	C1	15.33945869	59.2913	C1	0.072017		0.926548	0.926526	Yes	equal	deposited			https://helical-indexing-hi3d.streamlit.app/?emd_id=emd-19761&rise=15.33945869&twist=59.2912584&csym=1&rise2=15.4&twist2=59.2&csym2=1
EMD-61321	amyloid	3.39	4.82	-1.91	C1	4.84882214	-1.92674	C1	0.0297087		0.861027	0.866589	Yes	equal	deposited			https://helical-indexing-hi3d.streamlit.app/?emd_id=emd-61321&rise=4.84882214&twist=-1.926739298&csym=1&rise2=4.82&twist2=-1.91&csym2=1
EMD-51187	non-amyloid	3.08	27.3	56.13	C1	28.01581448	55.4393	C1	0.778093		0.571379	0.570675	Yes	equal	deposited			https://helical-indexing-hi3d.streamlit.app/?emd_id=emd-51187&rise=28.01581448&twist=55.43928752&csym=1&rise2=27.3&twist2=56.13&csym2=1
EMD-51186	non-amyloid	3.6	24.55	57.27	C2	24.98586668	58.024	C1	0.552755		0.601238	0.608165	Yes	equal	deposited			https://helical-indexing-hi3d.streamlit.app/?emd_id=emd-51186&rise=24.98586668&twist=58.02399235&csym=1&rise2=24.55&twist2=57.27&csym2=2
EMD-43579	non-amyloid	2.5	16.1	-41.1	C2	16.0484825	-41.0706	C2	0.0553229		0.923966	0.96875	Yes	equal	deposited			https://helical-indexing-hi3d.streamlit.app/?emd_id=emd-43579&rise=16.0484825&twist=-41.07057658&csym=2&rise2=16.1&twist2=-41.1&csym2=2
EMD-46870	amyloid	3.1	2.375	179.5	C1	2.384970952	179.5	C1	0.00997095		0.964835	0.927892	Yes	equal	deposited			https://helical-indexing-hi3d.streamlit.app/?emd_id=emd-46870&rise=2.384970952&twist=179.4999989&csym=1&rise2=2.375&twist2=179.5&csym2=1
EMD-46911	amyloid	3.17	4.752	-0.86	C1	4.751907396	-0.867277	C1	0.00534374		0.971379	0.97042	Yes	equal	deposited			https://helical-indexing-hi3d.streamlit.app/?emd_id=emd-46911&rise=4.751907396&twist=-0.867277405&csym=1&rise2=4.752&twist2=-0.86&csym2=1
EMD-46885	amyloid	3.2	4.751	-0.859	C1	4.745471944	-0.869115	C1	0.00897985		0.970117	0.966612	Yes	equal	deposited			https://helical-indexing-hi3d.streamlit.app/?emd_id=emd-46885&rise=4.745471944&twist=-0.869115422&csym=1&rise2=4.751&twist2=-0.859&csym2=1
EMD-19168	non-amyloid	2.54	5.641	107.922	C1	5.645462159	107.9	C1	0.0114906		0.920729	0.918203	Yes	equal	deposited			https://helical-indexing-hi3d.streamlit.app/?emd_id=emd-19168&rise=5.645462159&twist=107.8999997&csym=1&rise2=5.641&twist2=107.922&csym2=1
EMD-19112	non-amyloid	2.61	5.188	106.047	C1	5.174465665	106.044	C1	0.0135813		0.929354	0.926885	Yes	equal	deposited			https://helical-indexing-hi3d.streamlit.app/?emd_id=emd-19112&rise=5.174465665&twist=106.0440419&csym=1&rise2=5.188&twist2=106.047&csym2=1
EMD-48226	non-amyloid	3.22	41.77	17.9	C6	41.7621863	17.9062	C6	0.00789768		0.940484	0.940524	Yes	equal	deposited			https://helical-indexing-hi3d.streamlit.app/?emd_id=emd-48226&rise=41.7621863&twist=17.90623858&csym=6&rise2=41.77&twist2=17.9&csym2=6
EMD-51935	non-amyloid	2.3	3.178	12.094	C2	3.177702318	12.0936	C2	0.000351775		0.968626	0.96831	Yes	equal	deposited			https://helical-indexing-hi3d.streamlit.app/?emd_id=emd-51935&rise=3.177702318&twist=12.09357694&csym=2&rise2=3.178&twist2=12.094&csym2=2
EMD-43087	non-amyloid	3.58	28	-167	C1	28.2613481	-166.55	C1	0.304304		0.88948	0.939188	Yes	equal	deposited			https://helical-indexing-hi3d.streamlit.app/?emd_id=emd-43087&rise=28.2613481&twist=-166.5495649&csym=1&rise2=28.0&twist2=-167.0&csym2=1
EMD-42886	amyloid	3	2.39	179.43	C1	2.393333317	-179.45	C1	0.299861		0.566791	0.885812	Yes	improve	twist sign			https://helical-indexing-hi3d.streamlit.app/?emd_id=emd-42886&rise=2.393333317&twist=-179.4497644&csym=1&rise2=2.39&twist2=179.43&csym2=1
EMD-51884	amyloid	2.48	2.43	179.474	C1	2.424726913	179.476	C1	0.00533393		0.944969	0.965028	Yes	equal	deposited			https://helical-indexing-hi3d.streamlit.app/?emd_id=emd-51884&rise=2.424726913&twist=179.4762583&csym=1&rise2=2.43&twist2=179.474&csym2=1
EMD-51886	amyloid	2.72	2.42	179.393	C1	2.430541967	179.385	C1	0.0109084		0.939021	0.959533	Yes	equal	deposited			https://helical-indexing-hi3d.streamlit.app/?emd_id=emd-51886&rise=2.430541967&twist=179.3851401&csym=1&rise2=2.42&twist2=179.393&csym2=1
EMD-50089	non-amyloid	2.9	17.09	33.24	C6	17.08093441	-26.7601	C6	0.00906593		0.466385	0.409059	Yes	equal	deposited			https://helical-indexing-hi3d.streamlit.app/?emd_id=emd-50089&rise=17.08093441&twist=-26.76012722&csym=6&rise2=17.09&twist2=33.24&csym2=6
EMD-42930	non-amyloid	2.95	3.203	21.18	C1	3.202154478	21.179	C1	0.00105389		0.975708	0.975555	Yes	equal	deposited			https://helical-indexing-hi3d.streamlit.app/?emd_id=emd-42930&rise=3.202154478&twist=21.17904523&csym=1&rise2=3.203&twist2=21.18&csym2=1
EMD-45464	amyloid	3.2	4.76	-1.35	C1	4.76000148	-1.3593	C1	0.00443455		0.815038	0.814977	Yes	equal	deposited			https://helical-indexing-hi3d.streamlit.app/?emd_id=emd-45464&rise=4.76000148&twist=-1.359304467&csym=1&rise2=4.76&twist2=-1.35&csym2=1
EMD-45465	amyloid	3.3	4.76	-1.42	C1	4.760241647	-1.43222	C1	0.00662159		0.805903	0.805794	Yes	equal	deposited			https://helical-indexing-hi3d.streamlit.app/?emd_id=emd-45465&rise=4.760241647&twist=-1.432219268&csym=1&rise2=4.76&twist2=-1.42&csym2=1
EMD-42931	non-amyloid	3.01	3.028	20.047	C1	3.028872815	20.0312	C1	0.009865		0.886719	0.973366	Yes	equal	deposited			https://helical-indexing-hi3d.streamlit.app/?emd_id=emd-42931&rise=3.028872815&twist=20.03123131&csym=1&rise2=3.028&twist2=20.047&csym2=1
EMD-42922	non-amyloid	3.53	3.04	20	C1	3.034874377	20	C1	0.00512563		0.9687	0.968884	Yes	equal	deposited			https://helical-indexing-hi3d.streamlit.app/?emd_id=emd-42922&rise=3.034874377&twist=20.0000168&csym=1&rise2=3.04&twist2=20.0&csym2=1
EMD-42926	non-amyloid	4.27	3.15	-20.65	C1	3.139495684	-20.65	C1	0.0105043		0.9592	0.964227	Yes	equal	deposited			https://helical-indexing-hi3d.streamlit.app/?emd_id=emd-42926&rise=3.139495684&twist=-20.65004795&csym=1&rise2=3.15&twist2=-20.65&csym2=1
EMD-42928	non-amyloid	4.35	3.21	21.19	C1	3.205693434	21.2075	C1	0.00964601		0.970038	0.97142	Yes	equal	deposited			https://helical-indexing-hi3d.streamlit.app/?emd_id=emd-42928&rise=3.205693434&twist=21.20747544&csym=1&rise2=3.21&twist2=21.19&csym2=1
EMD-42929	non-amyloid	4.35	3.14	-20.65	C1	3.158183629	-20.6484	C1	0.0182009		0.96774	0.973904	Yes	equal	deposited			https://helical-indexing-hi3d.streamlit.app/?emd_id=emd-42929&rise=3.158183629&twist=-20.64835571&csym=1&rise2=3.14&twist2=-20.65&csym2=1
EMD-42927	non-amyloid	4.2	3.04	20.05	C1	3.034331051	20.0531	C1	0.00588223		0.972174	0.971367	Yes	equal	deposited			https://helical-indexing-hi3d.streamlit.app/?emd_id=emd-42927&rise=3.034331051&twist=20.05310628&csym=1&rise2=3.04&twist2=20.05&csym2=1
EMD-42923	non-amyloid	3.5	3.22	21.15	C1	3.21882874	21.1473	C1	0.00157456		0.969527	0.968713	Yes	equal	deposited			https://helical-indexing-hi3d.streamlit.app/?emd_id=emd-42923&rise=3.21882874&twist=21.14733494&csym=1&rise2=3.22&twist2=21.15&csym2=1
EMD-42925	non-amyloid	5.78	3.17	20.83	C1	3.167399405	20.8369	C1	0.00424154		0.972034	0.972551	Yes	equal	deposited			https://helical-indexing-hi3d.streamlit.app/?emd_id=emd-42925&rise=3.167399405&twist=20.83693558&csym=1&rise2=3.17&twist2=20.83&csym2=1
EMD-50587	amyloid	2.64	4.88	-0.46	C1	4.888866025	-0.483708	C1	0.0159649		0.964203	0.92377	Yes	equal	deposited			https://helical-indexing-hi3d.streamlit.app/?emd_id=emd-50587&rise=4.888866025&twist=-0.483708009&csym=1&rise2=4.88&twist2=-0.46&csym2=1
EMD-18883	amyloid	2.8	4.78	-1.4	C1	4.786666661	-1.50925	C1	0.0295151		0.698529	0.69856	Yes	equal	deposited			https://helical-indexing-hi3d.streamlit.app/?emd_id=emd-18883&rise=4.786666661&twist=-1.509245294&csym=1&rise2=4.78&twist2=-1.4&csym2=1
EMD-38069	amyloid	3.47	4.83	-0.702	C1	4.828016525	-0.713637	C1	0.00659952		0.957298	0.956655	Yes	equal	deposited			https://helical-indexing-hi3d.streamlit.app/?emd_id=emd-38069&rise=4.828016525&twist=-0.713637089&csym=1&rise2=4.83&twist2=-0.702&csym2=1
EMD-52014	amyloid	3	2.38	179.5	C1	2.377433634	179.5	C1	0.00256637		0.911773	0.933519	Yes	equal	deposited			https://helical-indexing-hi3d.streamlit.app/?emd_id=emd-52014&rise=2.377433634&twist=179.4999997&csym=1&rise2=2.38&twist2=179.5&csym2=1
EMD-43830	non-amyloid	3.26	5.03	65.4	C1	5.040381645	65.3864	C1	0.0123544		0.861715	0.864696	Yes	equal	deposited			https://helical-indexing-hi3d.streamlit.app/?emd_id=emd-43830&rise=5.040381645&twist=65.38636543&csym=1&rise2=5.03&twist2=65.4&csym2=1
EMD-50023	amyloid	2.9	2.39	179.6	C1	2.385513563	179.57	C1	0.0183399		0.796172	0.798368	Yes	equal	deposited			https://helical-indexing-hi3d.streamlit.app/?emd_id=emd-50023&rise=2.385513563&twist=179.569884&csym=1&rise2=2.39&twist2=179.6&csym2=1
EMD-37996	non-amyloid	4	24.5	156.03	C1	24.44235671	155.992	C1	0.0584399		0.959294	0.96069	Yes	equal	deposited			https://helical-indexing-hi3d.streamlit.app/?emd_id=emd-37996&rise=24.44235671&twist=155.9916186&csym=1&rise2=24.5&twist2=156.03&csym2=1
EMD-47020	amyloid	2.8	4.779	-0.2913	C1	4.785212397	-0.310454	C1	0.0095738		0.957097	0.937188	Yes	equal	deposited			https://helical-indexing-hi3d.streamlit.app/?emd_id=emd-47020&rise=4.785212397&twist=-0.310453543&csym=1&rise2=4.779&twist2=-0.2913&csym2=1
EMD-50318	non-amyloid	3.8	1.61	122.8	C1	1.534842593	120.927	C1	0.330227		0.445503	0.426088	Yes	equal	deposited			https://helical-indexing-hi3d.streamlit.app/?emd_id=emd-50318&rise=1.534842593&twist=120.9271232&csym=1&rise2=1.61&twist2=122.8&csym2=1
EMD-47021	amyloid	2.8	4.779	-0.2913	C1	4.785212397	-0.310454	C1	0.0095738		0.957097	0.937188	Yes	equal	deposited			https://helical-indexing-hi3d.streamlit.app/?emd_id=emd-47021&rise=4.785212397&twist=-0.310453543&csym=1&rise2=4.779&twist2=-0.2913&csym2=1
EMD-38892	non-amyloid	3.8	27.464	104.141	C1	27.46508853	104.141	C1	0.00109018		0.961687	0.961685	Yes	equal	deposited			https://helical-indexing-hi3d.streamlit.app/?emd_id=emd-38892&rise=27.46508853&twist=104.1408182&csym=1&rise2=27.464&twist2=104.141&csym2=1
EMD-38898	non-amyloid	2.61	11.137	102.047	C1	11.13757813	102.046	C1	0.000667824		0.952322	0.952303	Yes	equal	deposited			https://helical-indexing-hi3d.streamlit.app/?emd_id=emd-38898&rise=11.13757813&twist=102.0461391&csym=1&rise2=11.137&twist2=102.047&csym2=1
EMD-38900	non-amyloid	3.46	28.016	103.969	C1	28.01216045	103.969	C1	0.00384226		0.961206	0.961105	Yes	equal	deposited			https://helical-indexing-hi3d.streamlit.app/?emd_id=emd-38900&rise=28.01216045&twist=103.9685917&csym=1&rise2=28.016&twist2=103.969&csym2=1
EMD-46937	amyloid	3.71	2.41	179.574	C1	2.412626772	179.573	C1	0.00266193		0.966741	0.962307	Yes	equal	deposited			https://helical-indexing-hi3d.streamlit.app/?emd_id=emd-46937&rise=2.412626772&twist=179.5727263&csym=1&rise2=2.41&twist2=179.574&csym2=1
EMD-50319	non-amyloid	3.8	1.61	122.8	C1	1.564634333	122.92	C1	0.0499614		0.662699	0.896196	Yes	improve	adjusted decimals			https://helical-indexing-hi3d.streamlit.app/?emd_id=emd-50319&rise=1.564634333&twist=122.9201037&csym=1&rise2=1.61&twist2=122.8&csym2=1
EMD-18700	non-amyloid	2.03	5.433	107.947	C1	5.435167673	107.9	C1	0.0310862		0.930511	0.931587	Yes	equal	deposited			https://helical-indexing-hi3d.streamlit.app/?emd_id=emd-18700&rise=5.435167673&twist=107.8999998&csym=1&rise2=5.433&twist2=107.947&csym2=1
EMD-35460	amyloid	3.11	4.88	-1.079	C1	4.887478352	-1.1089	C1	0.0111161		0.915103	0.90603	Yes	equal	deposited			https://helical-indexing-hi3d.streamlit.app/?emd_id=emd-35460&rise=4.887478352&twist=-1.108895635&csym=1&rise2=4.88&twist2=-1.079&csym2=1
EMD-35459	amyloid	2.97	4.87	-1.058	C1	4.869740633	-1.08798	C1	0.0102201		0.917827	0.916438	Yes	equal	deposited			https://helical-indexing-hi3d.streamlit.app/?emd_id=emd-35459&rise=4.869740633&twist=-1.087983075&csym=1&rise2=4.87&twist2=-1.058&csym2=1
EMD-42350	amyloid	3.9	4.8	-1.076	C2	4.74194626	-1.23533	C2	0.134911		0.841789	0.82477	Yes	equal	deposited			https://helical-indexing-hi3d.streamlit.app/?emd_id=emd-42350&rise=4.74194626&twist=-1.235328614&csym=2&rise2=4.8&twist2=-1.076&csym2=2
EMD-47180	non-amyloid	3.3	27.557	-167.181	C1	27.54135038	-167.171	C1	0.0157965		0.964404	0.962061	Yes	equal	deposited			https://helical-indexing-hi3d.streamlit.app/?emd_id=emd-47180&rise=27.54135038&twist=-167.1709712&csym=1&rise2=27.557&twist2=-167.181&csym2=1
EMD-47179	non-amyloid	3.4	27.557	-166.9	C1	27.54947786	-166.896	C1	0.00757674		0.964793	0.963876	Yes	equal	deposited			https://helical-indexing-hi3d.streamlit.app/?emd_id=emd-47179&rise=27.54947786&twist=-166.8957791&csym=1&rise2=27.557&twist2=-166.9&csym2=1
EMD-18588	non-amyloid	2.4	9.242	92.36	C1	9.23238051	92.3168	C1	0.0148249		0.919812	0.916171	Yes	equal	deposited			https://helical-indexing-hi3d.streamlit.app/?emd_id=emd-18588&rise=9.23238051&twist=92.31677911&csym=1&rise2=9.242&twist2=92.36&csym2=1
EMD-19865	non-amyloid	3	6.54	-157	C3	6.533278677	-36.9971	C3	0.00682763		0.923068	0.925916	Yes	equal	deposited			https://helical-indexing-hi3d.streamlit.app/?emd_id=emd-19865&rise=6.533278677&twist=-36.99712357&csym=3&rise2=6.54&twist2=-157.0&csym2=3
EMD-19866	non-amyloid	3	4.04	-34.45	C2	4.035345495	-34.4284	C2	0.0102828		0.823279	0.921575	Yes	equal	deposited			https://helical-indexing-hi3d.streamlit.app/?emd_id=emd-19866&rise=4.035345495&twist=-34.42837597&csym=2&rise2=4.04&twist2=-34.45&csym2=2
EMD-18593	non-amyloid	2.63	11.25	84	C1	11.24564468	84.0389	C1	0.00974739		0.976212	0.976124	Yes	equal	deposited			https://helical-indexing-hi3d.streamlit.app/?emd_id=emd-18593&rise=11.24564468&twist=84.0389469&csym=1&rise2=11.25&twist2=84.0&csym2=1
EMD-43278	non-amyloid	2.7	40.86	-40.83	C6	40.88218928	19.1948	C6	0.0273678		0.917208	0.919192	Yes	equal	deposited			https://helical-indexing-hi3d.streamlit.app/?emd_id=emd-43278&rise=40.88218928&twist=19.19478546&csym=6&rise2=40.86&twist2=-40.83&csym2=6
EMD-46417	amyloid	3	2.38	179.46	C1	2.377595334	179.441	C1	0.0026814		0.859951	0.852651	Yes	equal	deposited			https://helical-indexing-hi3d.streamlit.app/?emd_id=emd-46417&rise=2.377595334&twist=179.4411375&csym=1&rise2=2.38&twist2=179.46&csym2=1
EMD-60394	non-amyloid	3.32	34.2	-18.4	C9	34.25704162	-18.4113	C9	0.0570879		0.959346	0.963102	Yes	equal	deposited			https://helical-indexing-hi3d.streamlit.app/?emd_id=emd-60394&rise=34.25704162&twist=-18.4112715&csym=9&rise2=34.2&twist2=-18.4&csym2=9
EMD-46420	amyloid	2.9	4.78	-1.08	C1	4.776490196	-1.09878	C1	0.00867606		0.925915	0.928605	Yes	equal	deposited			https://helical-indexing-hi3d.streamlit.app/?emd_id=emd-46420&rise=4.776490196&twist=-1.098779874&csym=1&rise2=4.78&twist2=-1.08&csym2=1
EMD-46424	amyloid	3.3	4.77	-1.74	C1	4.757709421	-1.76092	C1	0.0145962		0.926021	0.932693	Yes	equal	deposited			https://helical-indexing-hi3d.streamlit.app/?emd_id=emd-46424&rise=4.757709421&twist=-1.760915261&csym=1&rise2=4.77&twist2=-1.74&csym2=1
EMD-46422	amyloid	2.6	2.39	179.44	C1	2.386631431	179.44	C1	0.00337046		0.869454	0.873316	Yes	equal	deposited			https://helical-indexing-hi3d.streamlit.app/?emd_id=emd-46422&rise=2.386631431&twist=179.4396397&csym=1&rise2=2.39&twist2=179.44&csym2=1
EMD-37443	non-amyloid	2.94	14.584	83.437	C1	14.58218717	83.435	C1	0.00193857		0.960717	0.960808	Yes	equal	deposited			https://helical-indexing-hi3d.streamlit.app/?emd_id=emd-37443&rise=14.58218717&twist=83.43496305&csym=1&rise2=14.584&twist2=83.437&csym2=1
EMD-18429	non-amyloid	6.7	7.48	-21.7	C4	7.380828804	21.7553	C4	5.19178		0.490547	0.902799	Yes	improve	twist sign			https://helical-indexing-hi3d.streamlit.app/?emd_id=emd-18429&rise=7.380828804&twist=21.75531466&csym=4&rise2=7.48&twist2=-21.7&csym2=4
[truncated: 216 more rows]
